# Supplementary material for: QTL Mapping and Candidate Gene Analysis for Starch-Related Traits in Tartary Buckwheat (Fagopyrum tataricum (L.) Gaertn)
Source: Int J Mol Sci. 2024 Aug 26;25(17):9243. doi: 10.3390/ijms25179243 (PMC11395678; doi:10.3390/ijms25179243)
Supplement: Supplementary file 1 [file ijms-25-09243-s001.zip]

Archive with 1 entries (1 files):
- ijms-3164436-supplementary.xlsx
