# Supplementary material for: QTL Mapping and Candidate Gene Analysis for Starch-Related Traits in Tartary Buckwheat (Fagopyrum tataricum (L.) Gaertn)
Source: Int J Mol Sci. 2024 Aug 26;25(17):9243. doi: 10.3390/ijms25179243 (PMC11395678; doi:10.3390/ijms25179243)
Supplement: Supplementary file 1 [file ijms-25-09243-s001.zip › ijms-3164436-supplementary.xlsx]

## Sheet: Supplementary Table S1
Supplementary Table S1 Information of primers
NO.	ID	Forward primer	Reverse primer	Product size/bp	Type of variation
1	FtPinG0005109900.01	GACAATTCACTTTTACACGG	GAGGTAACTTGATGCAAATG	407	SNP
2	FtPinG0009329200.01	AGGTGAAGTTTCTAGTGGCC	AAGACCAAAAATCAGGGGTC	631	SNP
3	FtPinG0008468900.01	TCAGTGGACCAGAAGAAGAA	CTCTGCAGTCTTGCTTGGTT	471	SNP
4	FtPinG0006225500.01	TGTTTGTCTTCACGAGCTCA	TTGCTAACTGTGGCACTTAC	434	SNP
5	FtPinG0002636200.01	ATGAATAAACGCATTAGGGC	GCACTTGGAGTGCAGAAACA	573	SNP
6	FtPinG0004897100.01	GACTCATCAACCATGGCATA	TTGTGGGAAGAGGTTTTAAG	593	SNP
		TGGTGTTGTTTTTGGAGAGG	GGAGGAAGACGATGGGAAAA	447	SNP and InDel
		CGGACGGATATCTATTCAGC	TATGATGAAGTTGGATGGTC	782	SNP
7	FtPinG0007371600.01	TGATATGTTAGTTTGGACGG	ATGTTCTTATAGGTCAGGCA	764	SNP

## Sheet: Supplementary Table S2
Supplementary Table S2 Identification of candidate genes in cluster qClu-4-1.
NO.	Name	chromosome	start	end	Orientation	TAIR	Rice	KEGG	NR	Swissprot	Tremble	KOG	GO	Pfam
1	FtPinG0004896000.01	Ft4	39873431	39874675	-	--	--	--	--	--	--	--	--	--
2	FtPinG0004896100.01	Ft4	39874955	39878107	+	AT5G67470| ATFH6, FH6 , formin homolog 6	LOC_Os10g20710|formin-like protein 6 precursor, putative, expressed	K18875 enhanced disease susceptibility 1 protein | (RefSeq) hypothetical protein (A)	PREDICTED: formin-like protein 6 [Gossypium raimondii]	RecName: Full=Formin-like protein 6; Short=AtFH6; Short=AtFORMIN-6; Flags: Precursor;	RecName: Full=Formin-like protein {ECO:0000256|RuleBase:RU361260};	Rho GTPase effector BNI1 and related formins	GO:0005618,cell wall; GO:0005737,cytoplasm; GO:0016021,integral component of membrane; GO:0005730,nucleolus; GO:0005634,nucleus; GO:0009524,phragmoplast; GO:0005886,plasma membrane; GO:0005819,spindle; GO:0003779,actin binding	Holliday-junction resolvase-like of SPT6
3	FtPinG0004896600.01	Ft4	39879784	39881611	-	AT5G67480| BT4, ATBT4 , BTB and TAZ domain protein 4	LOC_Os01g66890|BTBZ1 - Bric-a-Brac, Tramtrack, and Broad Complex BTB domain with TAZ zinc finger and Calmodulin-binding domains, expressed	--	PREDICTED: BTB/POZ and TAZ domain-containing protein 4 [Beta vulgaris subsp. vulgaris]	RecName: Full=BTB/POZ and TAZ domain-containing protein 4; AltName: Full=BTB and TAZ domain protein 4;	SubName: Full=BTB/POZ and TAZ domain-containing protein 4-like isoform X1 {ECO:0000313|RefSeq:XP_018809308.1};	CREB binding protein/P300 and related TAZ Zn-finger proteins	GO:0005737,cytoplasm; GO:0005634,nucleus; GO:0019005,SCF ubiquitin ligase complex; GO:0005774,vacuolar membrane; GO:0005516,calmodulin binding; GO:0004402,histone acetyltransferase activity; GO:0003712,transcription coregulator activity; GO:0031625,ubiquitin protein ligase binding; GO:0008270,zinc ion binding; GO:0043161,proteasome-mediated ubiquitin-dependent protein catabolic process; GO:004278…	BTB/POZ domain
4	FtPinG0004896800.01	Ft4	39885724	39887436	-	--	--	--	--	--	--	--	--	--
5	FtPinG0004897000.01	Ft4	39887840	39888408	-	AT3G49910| Translation protein SH3-like family protein	LOC_Os12g05430|ribosomal protein L24, putative, expressed	K02898 large subunit ribosomal protein L26e | (RefSeq) 60S ribosomal protein L26-1 (A)	hypothetical protein AQUCO_01700057v1 [Aquilegia coerulea]	RecName: Full=60S ribosomal protein L26-1;	SubName: Full=Uncharacterized protein {ECO:0000313|EMBL:PIA44175.1};	60S ribosomal protein L26	GO:0009507,chloroplast; GO:0005829,cytosol; GO:0022625,cytosolic large ribosomal subunit; GO:0022626,cytosolic ribosome; GO:0016020,membrane; GO:0005730,nucleolus; GO:0005634,nucleus; GO:0005886,plasma membrane; GO:0042788,polysomal ribosome; GO:0005774,vacuolar membrane; GO:0003729,mRNA binding; GO:0003723,RNA binding; GO:0003735,structural constituent of ribosome; GO:0002181,cytoplasmic transla…	KOW motif
6	FtPinG0004897100.01	Ft4	39902445	39903991	+	AT4G37650| SHR, SGR7 , GRAS family transcription factor	LOC_Os07g39820|SHR, putative, expressed	K14494 DELLA protein | (RefSeq) DELLA protein RGA2-like (A)	GRAS transcription factor [Trema orientalis]	RecName: Full=Protein SHORT-ROOT; Short=AtSHR; AltName: Full=GRAS family protein 26; Short=AtGRAS-26; AltName: Full=Protein SHOOT GRAVITROPISM 7;	SubName: Full=Uncharacterized protein {ECO:0000313|EMBL:CAN75901.1};	--	GO:0005769,early endosome; GO:0005770,late endosome; GO:0005634,nucleus; GO:0055037,recycling endosome; GO:0003700,DNA-binding transcription factor activity; GO:0043565,sequence-specific DNA binding; GO:0008356,asymmetric cell division; GO:0055072,iron ion homeostasis; GO:0048366,leaf development; GO:0045930,negative regulation of mitotic cell cycle; GO:0009956,radial pattern formation; GO:003235…	GRAS domain family
7	FtPinG0004897300.01	Ft4	39919431	39922746	+	AT3G49870| ATARLA1C, ARLA1C , ADP-ribosylation factor-like A1C	LOC_Os03g10370|ADP-ribosylation factor, putative, expressed	K07955 ADP-ribosylation factor-like protein 8 | (RefSeq) ADP-ribosylation factor-like protein 8a (A)	PREDICTED: ADP-ribosylation factor-like protein 8A [Vigna angularis]	RecName: Full=ADP-ribosylation factor-like protein 8a {ECO:0000303|PubMed:22174675}; Short=AtARL8a {ECO:0000303|PubMed:22174675}; AltName: Full=ADP-ribosylation factor-like A1C {ECO:0000303|PubMed:12644670}; Short=AtARLA1C {ECO:0000303|PubMed:12644670};	SubName: Full=Uncharacterized protein {ECO:0000313|EMBL:BAT75687.1};	GTP-binding ADP-ribosylation factor-like protein	GO:0005737,cytoplasm; GO:0005829,cytosol; GO:0005794,Golgi apparatus; GO:0031902,late endosome membrane; GO:0005765,lysosomal membrane; GO:0005634,nucleus; GO:0005886,plasma membrane; GO:0009506,plasmodesma; GO:0005819,spindle; GO:0005774,vacuolar membrane; GO:0005773,vacuole; GO:0005525,GTP binding; GO:0007049,cell cycle; GO:0051301,cell division; GO:0007059,chromosome segregation; GO:0051607,de…	C-terminal region of MMR_HSR1 domain
8	FtPinG0004897600.01	Ft4	39923146	39927851	-	AT1G49950| TRB1, ATTRB1 , telomere repeat binding factor 1	LOC_Os01g40670|single myb histone, putative, expressed	K09422 transcription factor MYB, plant | (RefSeq) telomere repeat-binding factor 1-like isoform X1 (A)	single myb histone 6-like isoform X3 [Chenopodium quinoa]	RecName: Full=Telomere repeat-binding factor 1; Short=AtTRB1; AltName: Full=MYB transcription factor;	SubName: Full=Uncharacterized protein {ECO:0000313|EMBL:KNA06573.1};	--	GO:0000785,chromatin; GO:0000784,nuclear chromosome, telomeric region; GO:0005730,nucleolus; GO:0000786,nucleosome; GO:0005634,nucleus; GO:0033613,activating transcription factor binding; GO:0003700,DNA-binding transcription factor activity; GO:0003691,double-stranded telomeric DNA binding; GO:1990841,promoter-specific chromatin binding; GO:0042803,protein homodimerization activity; GO:0070491,re…	Myb-like DNA-binding domain
9	FtPinG0004898100.01	Ft4	39931866	39932174	+	--	--	--	--	--	--	--	--	--
10	FtPinG0004898800.01	Ft4	39935383	39935672	-	--	--	--	--	--	--	--	--	--
11	FtPinG0004899000.01	Ft4	39936659	39939934	-	AT2G22910| NAGS1 , N-acetyl-l-glutamate synthase 1	LOC_Os03g31690|GCN5-related N-acetyltransferase, putative, expressed	K14682 amino-acid N-acetyltransferase [EC:2.3.1.1] | (RefSeq) probable amino-acid acetyltransferase NAGS2, chloroplastic isoform X1 (A)	probable amino-acid acetyltransferase NAGS2, chloroplastic isoform X2 [Spinacia oleracea]	RecName: Full=Probable amino-acid acetyltransferase NAGS1, chloroplastic; EC=2.3.1.1; AltName: Full=N-acetylglutamate synthase 1; Flags: Precursor;	SubName: Full=Uncharacterized protein {ECO:0000313|EMBL:KNA08687.1};	Acetylglutamate kinase/acetylglutamate synthase	GO:0009507,chloroplast; GO:0004042,acetyl-CoA:L-glutamate N-acetyltransferase activity; GO:0103045,methione N-acyltransferase activity; GO:0006526,arginine biosynthetic process	Acetyltransferase (GNAT) domain
12	FtPinG0004899100.01	Ft4	39948487	39949368	+	AT5G67620| unknown protein; FUNCTIONS IN: molecular_function unknown; INVOLVED IN: N-terminal protein myristoylation; LOCATED IN: microtubule; BEST Arabidopsis thaliana protein match is: unknown protein (TAIR:AT5G62900.1); Has 1807 Blast hits to 1807 proteins in 277 species: Archae - 0; Bacteria - 0; Metazoa - 736; Fungi - 347; Plants - 385; Viruses - 0; Other Eukaryotes - 339 (source: NCBI BLink…	LOC_Os03g10320|expressed protein	--	uncharacterized protein LOC106765636 [Vigna radiata var. radiata]	--	SubName: Full=uncharacterized protein LOC106765636 {ECO:0000313|RefSeq:XP_014505811.1};	--	--	Domain of unknown function (DUF4228)
13	FtPinG0004899600.01	Ft4	39952742	39953211	-	AT3G46970| ATPHS2, PHS2 , alpha-glucan phosphorylase 2	LOC_Os01g63270|alpha-glucan phosphorylast isozyme, putative, expressed	K00688 glycogen phosphorylase [EC:2.4.1.1] | (RefSeq) alpha-glucan phosphorylase, H isozyme (A)	Glycosyl transferase, family 35 [Corchorus olitorius]	RecName: Full=Alpha-glucan phosphorylase, H isozyme; EC=2.4.1.1; AltName: Full=Starch phosphorylase H;	RecName: Full=Alpha-1,4 glucan phosphorylase {ECO:0000256|RuleBase:RU000587}; EC=2.4.1.1 {ECO:0000256|RuleBase:RU000587};	Glycogen phosphorylase	GO:0005737,cytoplasm; GO:0008184,glycogen phosphorylase activity; GO:0102250,linear malto-oligosaccharide phosphorylase activity; GO:0030170,pyridoxal phosphate binding; GO:0102499,SHG alpha-glucan phosphorylase activity; GO:0005975,carbohydrate metabolic process	Carbohydrate phosphorylase
14	FtPinG0004899800.01	Ft4	39953894	39954406	-	AT3G24170| ATGR1, GR1 , glutathione-disulfide reductase	LOC_Os02g56850|glutathione reductase, putative, expressed	K00383 glutathione reductase (NADPH) [EC:1.8.1.7] | (RefSeq) glutathione reductase, chloroplastic (A)	PREDICTED: glutathione reductase, cytosolic-like [Pyrus x bretschneideri]	RecName: Full=Glutathione reductase, chloroplastic; Short=GR; Short=GRase; EC=1.8.1.7; Flags: Precursor; Fragment;	SubName: Full=Uncharacterized protein {ECO:0000313|EMBL:PKI44364.1};	Pyridine nucleotide-disulphide oxidoreductase	GO:0009507,chloroplast; GO:0009055,electron transfer activity; GO:0050660,flavin adenine dinucleotide binding; GO:0004362,glutathione-disulfide reductase activity; GO:0050661,NADP binding; GO:0045454,cell redox homeostasis; GO:0006749,glutathione metabolic process	Glucose inhibited division protein A
15	FtPinG0004900200.01	Ft4	39961530	39964416	-	AT1G20960| emb1507 , U5 small nuclear ribonucleoprotein helicase, putative	LOC_Os02g01740|U5 small nuclear ribonucleoprotein 200 kDa helicase, putative, expressed	K12854 pre-mRNA-splicing helicase BRR2 [EC:3.6.4.13] | (RefSeq) DExH-box ATP-dependent RNA helicase DExH12 (A)	U5 small nuclear ribonucleoprotein 200 kDa helicase-like protein, partial [Trifolium pratense]	RecName: Full=DExH-box ATP-dependent RNA helicase DExH12 {ECO:0000305}; EC=3.6.4.13 {ECO:0000305}; AltName: Full=BRR2 homolog A {ECO:0000305}; Short=AtBRR2A {ECO:0000303|PubMed:19261069}; AltName: Full=Pre-mRNA-splicing helicase BRR2A {ECO:0000305}; AltName: Full=Protein EMBRYO DEFECTIVE 1507 {ECO:0000303|PubMed:15266054};	SubName: Full=Uncharacterized protein {ECO:0000313|EnsemblPlants:PGSC0003DMT400078070};	RNA helicase BRR2, DEAD-box superfamily	GO:0005829,cytosol; GO:0016020,membrane; GO:0005730,nucleolus; GO:0005681,spliceosomal complex; GO:0005524,ATP binding; GO:0004386,helicase activity; GO:0003723,RNA binding; GO:0006397,mRNA processing; GO:0008380,RNA splicing; GO:0010228,vegetative to reproductive phase transition of meristem	DEAD/DEAH box helicase
16	FtPinG0004900300.01	Ft4	40000301	40004126	+	AT5G67610| Uncharacterized conserved protein (DUF2215)	LOC_Os03g31570|proline-rich family protein, putative, expressed	K13863 solute carrier family 7 (cationic amino acid transporter), member 1 | (RefSeq) cationic amino acid transporter 2, vacuolar-like (A)	uncharacterized protein LOC110682444 [Chenopodium quinoa]	--	SubName: Full=Uncharacterized protein {ECO:0000313|EMBL:KNA08685.1};	--	GO:0016021,integral component of membrane	NEMP family
17	FtPinG0002638500.01	Ft4	40052264	40053979	-	--	--	--	--	--	--	--	--	--
18	FtPinG0002638400.01	Ft4	40057312	40058394	+	--	LOC_Os09g31930|retrotransposon protein, putative, unclassified, expressed	K03686 molecular chaperone DnaJ | (RefSeq) uncharacterized protein LOC107900121 (A)	Os09g0491900 [Oryza sativa Japonica Group]	--	SubName: Full=Uncharacterized protein {ECO:0000313|EnsemblPlants:TRIAE_CS42_3DS_TGACv1_273424_AA0931130.1};	FOG: Transposon-encoded proteins with TYA, reverse transcriptase, integrase domains in various combinations	GO:0003676,nucleic acid binding; GO:0015074,DNA integration	Integrase core domain
19	FtPinG0002638200.01	Ft4	40095509	40097526	+	AT3G05170| Phosphoglycerate mutase family protein	LOC_Os05g04960|phosphoglycerate mutase, putative, expressed	--	phosphoglycerate mutase-like protein AT74 [Momordica charantia]	RecName: Full=Phosphoglycerate mutase-like protein AT74 {ECO:0000305}; Short=At-74 {ECO:0000303|PubMed:15737980};	SubName: Full=Uncharacterized protein {ECO:0000313|EMBL:KNA18690.1};	--	GO:0005829,cytosol; GO:0016791,phosphatase activity; GO:0005975,carbohydrate metabolic process	Histidine phosphatase superfamily (branch 1)
20	FtPinG0002637800.01	Ft4	40133471	40134912	+	AT3G14390| Pyridoxal-dependent decarboxylase family protein	LOC_Os09g37120|pyridoxal-dependent decarboxylase protein, putative, expressed	--	--	--	--	--	--	--
21	FtPinG0002637100.01	Ft4	40164605	40164910	-	--	--	--	--	--	--	--	--	--
22	FtPinG0002637000.01	Ft4	40168504	40169763	+	AT4G37690| Galactosyl transferase GMA12/MNN10 family protein	LOC_Os11g34390|glycosyltransferase, putative, expressed	K08238 xyloglucan 6-xylosyltransferase [EC:2.4.2.39] | (RefSeq) probable xyloglucan 6-xylosyltransferase 5 (A)	hypothetical protein VITISV_015452 [Vitis vinifera]	RecName: Full=Glycosyltransferase 6; Short=AtGT6; EC=2.4.-.-;	SubName: Full=Uncharacterized protein {ECO:0000313|EMBL:CAN80825.1};	Subunit of Golgi mannosyltransferase complex	GO:0005768,endosome; GO:0005794,Golgi apparatus; GO:0000139,Golgi membrane; GO:0016021,integral component of membrane; GO:0005802,trans-Golgi network; GO:0008378,galactosyltransferase activity; GO:0010392,galactoglucomannan metabolic process; GO:0051070,galactomannan biosynthetic process; GO:0010192,mucilage biosynthetic process	Protein of unknown function, DUF273
23	FtPinG0002636700.01	Ft4	40196523	40196763	-	--	--	--	--	--	--	--	--	--
24	FtPinG0002636600.01	Ft4	40200430	40201809	+	AT2G22900| Galactosyl transferase GMA12/MNN10 family protein	LOC_Os02g49140|glycosyltransferase, putative, expressed	K08238 xyloglucan 6-xylosyltransferase [EC:2.4.2.39] | (RefSeq) putative glycosyltransferase 5 (A)	Galactomannan galactosyltransferase 1 [Morus notabilis]	RecName: Full=Galactomannan galactosyltransferase 1; EC=2.4.1.-;	SubName: Full=Galactomannan galactosyltransferase 1 {ECO:0000313|EMBL:EXC12640.1};	Subunit of Golgi mannosyltransferase complex	GO:0000139,Golgi membrane; GO:0016021,integral component of membrane; GO:0016757,transferase activity, transferring glycosyl groups; GO:0071555,cell wall organization	Protein of unknown function, DUF273
25	FtPinG0002636300.01	Ft4	40202718	40203651	-	--	--	--	PREDICTED: uncharacterized protein LOC8283385 [Ricinus communis]	--	SubName: Full=Uncharacterized protein {ECO:0000313|EMBL:EEF37120.1};	--	--	YL1 nuclear protein
26	FtPinG0002636200.01	Ft4	40211046	40212422	+	AT4G37690| Galactosyl transferase GMA12/MNN10 family protein	LOC_Os02g49140|glycosyltransferase, putative, expressed	K08238 xyloglucan 6-xylosyltransferase [EC:2.4.2.39] | (RefSeq) probable xyloglucan 6-xylosyltransferase 5 (A)	putative galactosyl transferase GMA12/MNN10 family protein [Helianthus annuus]	RecName: Full=Galactomannan galactosyltransferase 1; EC=2.4.1.-;	SubName: Full=Putative galactosyl transferase GMA12/MNN10 family protein {ECO:0000313|EMBL:OTG14986.1};	Subunit of Golgi mannosyltransferase complex	GO:0000139,Golgi membrane; GO:0016021,integral component of membrane; GO:0016757,transferase activity, transferring glycosyl groups; GO:0071555,cell wall organization	Protein of unknown function, DUF273
27	FtPinG0002635900.01	Ft4	40224354	40229448	-	AT5G65890| ACR1 , ACT domain repeat 1	LOC_Os03g51990|ACT domain containing protein, expressed	K00688 glycogen phosphorylase [EC:2.4.1.1] | (RefSeq) glycogen phosphorylase 1-like isoform X1 (A)	PREDICTED: ACT domain-containing protein ACR1-like isoform X1 [Nicotiana tabacum]	RecName: Full=ACT domain-containing protein ACR1 {ECO:0000305}; AltName: Full=Protein ACT DOMAIN REPEATS 1 {ECO:0000303|PubMed:12481063};	SubName: Full=ACT domain-containing protein ACR1-like isoform X1 {ECO:0000313|RefSeq:XP_016463718.1};	--	GO:0005634,nucleus; GO:0016597,amino acid binding	Uncharacterised protein family (UPF0180)
28	FtPinG0002635500.01	Ft4	40281067	40281694	-	--	--	--	--	--	--	--	--	--
29	FtPinG0002635300.01	Ft4	40285936	40286250	-	AT4G37730| AtbZIP7, bZIP7 , basic leucine-zipper 7	LOC_Os09g13575|expressed protein	--	PREDICTED: basic leucine zipper 43-like [Gossypium hirsutum]	--	SubName: Full=basic leucine zipper 43-like {ECO:0000313|RefSeq:XP_016730231.1};	--	GO:0003700,DNA-binding transcription factor activity	Basic region leucine zipper
30	FtPinG0002635200.01	Ft4	40298274	40298546	+	--	--	--	--	--	--	--	--	--
31	FtPinG0002634600.01	Ft4	40301413	40308172	+	AT5G08110| nucleic acid binding;ATP-dependent helicases;ATP binding;helicases;ATP-dependent helicases	LOC_Os02g02150|ATP-dependent helicase HRQ1, putative, expressed	K06877 DEAD/DEAH box helicase domain-containing protein | (RefSeq) uncharacterized protein LOC109786183 (A)	PREDICTED: uncharacterized protein LOC100257644 isoform X2 [Vitis vinifera]	RecName: Full=DExH-box ATP-dependent RNA helicase DExH12 {ECO:0000305}; EC=3.6.4.13 {ECO:0000305}; AltName: Full=BRR2 homolog A {ECO:0000305}; Short=AtBRR2A {ECO:0000303|PubMed:19261069}; AltName: Full=Pre-mRNA-splicing helicase BRR2A {ECO:0000305}; AltName: Full=Protein EMBRYO DEFECTIVE 1507 {ECO:0000303|PubMed:15266054};	SubName: Full=Uncharacterized protein {ECO:0000313|EMBL:KNA22801.1};	Predicted ATP-dependent RNA helicase	GO:0005829,cytosol; GO:0016020,membrane; GO:0005730,nucleolus; GO:0005681,spliceosomal complex; GO:0005524,ATP binding; GO:0004386,helicase activity; GO:0003723,RNA binding; GO:0006397,mRNA processing; GO:0008380,RNA splicing; GO:0010228,vegetative to reproductive phase transition of meristem	Type III restriction enzyme, res subunit
32	FtPinG0002635000.01	Ft4	40305833	40306369	+	--	--	--	--	--	--	--	--	--
33	FtPinG0002634400.01	Ft4	40308393	40309072	+	--	--	--	--	--	--	--	--	--
34	FtPinG0002633900.01	Ft4	40310859	40311217	-	--	--	--	--	--	--	--	--	--
35	FtPinG0002633800.01	Ft4	40311334	40312242	+	AT5G08110| nucleic acid binding;ATP-dependent helicases;ATP binding;helicases;ATP-dependent helicases	LOC_Os02g02150|ATP-dependent helicase HRQ1, putative, expressed	K06877 DEAD/DEAH box helicase domain-containing protein | (RefSeq) uncharacterized protein LOC109786183 (A)	uncharacterized protein LOC110697909 isoform X1 [Chenopodium quinoa]	--	SubName: Full=Putative nucleic acid binding,ATP-dependent helicase {ECO:0000313|EMBL:OTG16351.1};	Predicted ATP-dependent RNA helicase	GO:0005524,ATP binding; GO:0004386,helicase activity; GO:0003676,nucleic acid binding	Helicase conserved C-terminal domain
36	FtPinG0008593800.01	Ft4	40313220	40315236	+	AT5G08110| nucleic acid binding;ATP-dependent helicases;ATP binding;helicases;ATP-dependent helicases	LOC_Os07g41570|expressed protein	K06877 DEAD/DEAH box helicase domain-containing protein | (RefSeq) uncharacterized protein LOC100821154 (A)	hypothetical protein L484_016676 [Morus notabilis]	--	SubName: Full=Uncharacterized protein {ECO:0000313|EMBL:EXB89115.1};	Predicted ATP-dependent RNA helicase	--	Domain of unknown function (DUF1998)
37	FtPinG0008593400.01	Ft4	40329424	40333223	+	AT3G49725| GTP-binding protein, HflX	LOC_Os03g51790|GTPase of unknown function domain containing protein, putative, expressed	K20178 vacuolar protein sorting-associated protein 8 | (RefSeq) hypothetical protein (A)	GTP-binding protein At3g49725, chloroplastic [Spinacia oleracea]	RecName: Full=GTP-binding protein At3g49725, chloroplastic; Flags: Precursor;	SubName: Full=GTP-binding protein HflX {ECO:0000313|EMBL:AET00246.2};	Predicted GTP binding protein	GO:0009507,chloroplast; GO:0005737,cytoplasm; GO:0005525,GTP binding; GO:0046872,metal ion binding; GO:0043022,ribosome binding	Ferrous iron transport protein B
38	FtPinG0008593200.01	Ft4	40347706	40351753	+	AT3G49720| unknown protein; FUNCTIONS IN: molecular_function unknown; INVOLVED IN: biological_process unknown; LOCATED IN: chloroplast thylakoid membrane, Golgi apparatus, plasma membrane, membrane; EXPRESSED IN: 25 plant structures; EXPRESSED DURING: 15 growth stages; BEST Arabidopsis thaliana protein match is: unknown protein (TAIR:AT5G65810.1); Has 64 Blast hits to 64 proteins in 11 species: A…	LOC_Os01g05070|expressed protein	K23871 putative pectin methylesterase [EC:2.1.1.-] | (RefSeq) uncharacterized protein At3g49720-like (A)	uncharacterized protein At3g49720-like [Chenopodium quinoa]	RecName: Full=Uncharacterized protein At3g49720;	SubName: Full=Uncharacterized protein {ECO:0000313|EMBL:KNA21609.1};	--	GO:0009535,chloroplast thylakoid membrane; GO:0005768,endosome; GO:0005794,Golgi apparatus; GO:0016021,integral component of membrane; GO:0016020,membrane; GO:0005886,plasma membrane; GO:0005802,trans-Golgi network; GO:0005774,vacuolar membrane; GO:0040007,growth; GO:0045489,pectin biosynthetic process	Methyltransferase domain
39	FtPinG0008593000.01	Ft4	40358464	40360200	+	AT3G49700| ETO3, ACS9, AtACS9 , 1-aminocyclopropane-1-carboxylate synthase 9	LOC_Os03g51740|aminotransferase, classes I and II, domain containing protein, expressed	K01762 1-aminocyclopropane-1-carboxylate synthase [EC:4.4.1.14] | (RefSeq) ACS1; 1-aminocyclopropane-1-carboxylate synthase 3-like (A)	L-threonine-O-3-phosphate decarboxylase [Trema orientalis]	RecName: Full=1-aminocyclopropane-1-carboxylate synthase 3; Short=ACC synthase 3; EC=4.4.1.14; AltName: Full=Le-ACS3; Short=ACS-3; AltName: Full=S-adenosyl-L-methionine methylthioadenosine-lyase 3;	SubName: Full=Uncharacterized protein {ECO:0000313|EMBL:CAN74730.1};	1-aminocyclopropane-1-carboxylate synthase, and related proteins	GO:0016847,1-aminocyclopropane-1-carboxylate synthase activity; GO:0030170,pyridoxal phosphate binding; GO:0009693,ethylene biosynthetic process; GO:0009835,fruit ripening	Aminotransferase class I and II
40	FtPinG0008592600.01	Ft4	40397361	40403111	+	AT5G66760| SDH1-1 , succinate dehydrogenase 1-1	LOC_Os07g04240|succinate dehydrogenase flavoprotein subunit,mitochondrial precursor, putative, expressed	K00234 succinate dehydrogenase (ubiquinone) flavoprotein subunit [EC:1.3.5.1] | (RefSeq) succinate dehydrogenase [ubiquinone] flavoprotein subunit, mitochondrial (A)	PREDICTED: succinate dehydrogenase [ubiquinone]	RecName: Full=Succinate dehydrogenase [ubiquinone] flavoprotein subunit 1, mitochondrial; EC=1.3.5.1 {ECO:0000250|UniProtKB:P31040}; AltName: Full=Flavoprotein subunit 1 of complex II; Short=FP; Flags: Precursor;	RecName: Full=Succinate dehydrogenase [ubiquinone] flavoprotein subunit, mitochondrial {ECO:0000256|RuleBase:RU362051}; EC=1.3.5.1 {ECO:0000256|RuleBase:RU362051};	Succinate dehydrogenase, flavoprotein subunit	GO:0005618,cell wall; GO:0005749,mitochondrial respiratory chain complex II, succinate dehydrogenase complex (ubiquinone); GO:0005739,mitochondrion; GO:0045273,respiratory chain complex II; GO:0005524,ATP binding; GO:0050897,cobalt ion binding; GO:0009055,electron transfer activity; GO:0050660,flavin adenine dinucleotide binding; GO:0008177,succinate dehydrogenase (ubiquinone) activity; GO:000010…	FAD binding domain
41	FtPinG0008592400.01	Ft4	40412574	40416099	+	AT4G39660| AGT2 , alanine:glyoxylate aminotransferase 2	LOC_Os03g07570|aminotransferase, putative, expressed	K00827 alanine-glyoxylate transaminase / (R)-3-amino-2-methylpropionate-pyruvate transaminase [EC:2.6.1.44 2.6.1.40] | (RefSeq) alanine--glyoxylate aminotransferase 2 homolog 1, mitochondrial (A)	alanine--glyoxylate aminotransferase 2 like 1, mitochondrial [Quercus suber]	RecName: Full=Alanine--glyoxylate aminotransferase 2 homolog 1, mitochondrial; EC=2.6.1.44; AltName: Full=Beta-alanine-pyruvate aminotransferase 1; Flags: Precursor;	SubName: Full=Uncharacterized protein {ECO:0000313|EMBL:CBI21483.3};	Alanine-glyoxylate aminotransferase AGT2	GO:0016020,membrane; GO:0005739,mitochondrion; GO:0005774,vacuolar membrane; GO:0008453,alanine-glyoxylate transaminase activity; GO:0042802,identical protein binding; GO:0030170,pyridoxal phosphate binding; GO:0008270,zinc ion binding; GO:0009853,photorespiration; GO:0046686,response to cadmium ion	Aminotransferase class-III
42	FtPinG0008592100.01	Ft4	40416519	40418249	-	AT5G10030| TGA4, OBF4 , TGACG motif-binding factor 4	LOC_Os01g17260|transcription factor, putative, expressed	K14431 transcription factor TGA | (RefSeq) transcription factor TGA1 (A)	PREDICTED: transcription factor TGA1 isoform X3 [Vitis vinifera]	RecName: Full=Transcription factor TGA4; AltName: Full=Ocs element-binding factor 4; Short=OBF4; AltName: Full=bZIP transcription factor 57; Short=AtbZIP57;	SubName: Full=Uncharacterized protein {ECO:0000313|EMBL:CBI21482.3};	--	GO:0005634,nucleus; GO:0003700,DNA-binding transcription factor activity; GO:0043565,sequence-specific DNA binding; GO:0009409,response to cold; GO:0006351,transcription, DNA-templated	Basic region leucine zipper
43	FtPinG0007101500.01	Ft4	40510717	40511531	+	AT4G38620| ATMYB4, MYB4 , myb domain protein 4	LOC_Os08g43550|MYB family transcription factor, putative, expressed	K09422 transcription factor MYB, plant | (RefSeq) transcription factor MYB6 (A)	MYB4 [Fagopyrum tataricum]	RecName: Full=Transcription repressor MYB4; AltName: Full=Myb-related protein 4; Short=AtMYB4;	SubName: Full=MYB4 {ECO:0000313|EMBL:AKV16373.1};	Transcription factor, Myb superfamily	GO:0005634,nucleus; GO:0003677,DNA binding; GO:0003700,DNA-binding transcription factor activity; GO:0000981,DNA-binding transcription factor activity, RNA polymerase II-specific; GO:0043565,sequence-specific DNA binding; GO:0001135,RNA polymerase II transcription regulator recruiting activity; GO:0044212,transcription regulatory region DNA binding; GO:0030154,cell differentiation; GO:1903086,neg…	Myb-like DNA-binding domain
44	FtPinG0007101700.01	Ft4	40515750	40516217	+	AT1G71015| unknown protein; BEST Arabidopsis thaliana protein match is: unknown protein (TAIR:AT2G01340.1); Has 85 Blast hits to 85 proteins in 12 species: Archae - 0; Bacteria - 0; Metazoa - 0; Fungi - 0; Plants - 85; Viruses - 0; Other Eukaryotes - 0 (source: NCBI BLink).	LOC_Os08g33210|expressed protein	--	PREDICTED: uncharacterized protein At1g66480-like [Populus euphratica]	RecName: Full=Uncharacterized protein At1g66480;	SubName: Full=Uncharacterized protein {ECO:0000313|EMBL:ERP50384.1};	--	GO:0005886,plasma membrane	Domain of unknown function (DUF4228)
45	FtPinG0007102000.01	Ft4	40520594	40536045	-	AT3G03380| DegP7 , DegP protease 7	--	K22686 pro-apoptotic serine protease NMA111 [EC:3.4.21.-] | (RefSeq) protease Do-like 7 (A)	protease Do-like 7 [Chenopodium quinoa]	RecName: Full=Protease Do-like 7; EC=3.4.21.-;	SubName: Full=Uncharacterized protein {ECO:0000313|EMBL:KNA25572.1};	Predicted signaling-associated protein (contains a PDZ domain)	GO:0009507,chloroplast; GO:0005829,cytosol; GO:0008233,peptidase activity; GO:0004252,serine-type endopeptidase activity; GO:0010205,photoinhibition	Tricorn protease PDZ domain
46	FtPinG0007102300.01	Ft4	40552526	40554657	+	AT5G37790| Protein kinase superfamily protein	LOC_Os03g13820|protein kinase family protein, putative, expressed	K13430 serine/threonine-protein kinase PBS1 [EC:2.7.11.1] | (RefSeq) serine/threonine-protein kinase PBS1-like isoform X1 (A)	PREDICTED: serine/threonine-protein kinase CDL1 [Beta vulgaris subsp. vulgaris]	RecName: Full=Serine/threonine-protein kinase PBS1 {ECO:0000303|PubMed:11359614}; EC=2.7.11.1 {ECO:0000269|PubMed:11359614}; AltName: Full=AvrPphB susceptible protein 1 {ECO:0000303|PubMed:11359614};	SubName: Full=Uncharacterized protein {ECO:0000313|EMBL:KNA15983.1};	Serine/threonine protein kinase	GO:0005886,plasma membrane; GO:0005524,ATP binding; GO:0004672,protein kinase activity; GO:0004674,protein serine/threonine kinase activity; GO:0004675,transmembrane receptor protein serine/threonine kinase activity; GO:0007166,cell surface receptor signaling pathway; GO:0006952,defense response; GO:0042742,defense response to bacterium; GO:0009816,defense response to bacterium, incompatible inte…	Phosphotransferase enzyme family
47	FtPinG0007102500.01	Ft4	40561037	40562831	+	AT3G15130| Tetratricopeptide repeat (TPR)-like superfamily protein	LOC_Os12g36620|pentatricopeptide, putative, expressed	K22262 WD repeat and FYVE domain-containing protein 3 | (RefSeq) protein SPIRRIG (A)	PREDICTED: putative pentatricopeptide repeat-containing protein At3g15130 [Vitis vinifera]	RecName: Full=Putative pentatricopeptide repeat-containing protein At3g15130;	SubName: Full=Uncharacterized protein {ECO:0000313|EMBL:CBI33530.3};	FOG: PPR repeat	GO:0043231,intracellular membrane-bounded organelle; GO:0004519,endonuclease activity; GO:0003723,RNA binding; GO:0008270,zinc ion binding; GO:0009451,RNA modification	Pentacotripeptide-repeat region of PRORP
48	FtPinG0007102800.01	Ft4	40565461	40567470	-	AT4G26850| VTC2 , mannose-1-phosphate guanylyltransferase (GDP)s;GDP-galactose:mannose-1-phosphate guanylyltransferases;GDP-galactose:glucose-1-phosphate guanylyltransferases;GDP-galactose:myoinositol-1-phosphate guanylyltransferases;glucose-1-phosphate guanylyltransferase	LOC_Os12g08810|VTC2, putative, expressed	K14190 GDP-L-galactose phosphorylase [EC:2.7.7.69] | (RefSeq) GDP-L-galactose phosphorylase 1-like (A)	GDP-L-galactose phosphorylase 1-like [Chenopodium quinoa]	RecName: Full=GDP-L-galactose phosphorylase 1; EC=2.7.7.69; AltName: Full=Protein VITAMIN C DEFECTIVE 2;	SubName: Full=Uncharacterized protein {ECO:0000313|EMBL:KNA11809.1};	Predicted hydrolase (HIT family)	GO:0005737,cytoplasm; GO:0005634,nucleus; GO:0010475,galactose-1-phosphate guanylyltransferase (GDP) activity; GO:0080048,GDP-D-glucose phosphorylase activity; GO:0010472,GDP-galactose:glucose-1-phosphate guanylyltransferase activity; GO:0010471,GDP-galactose:mannose-1-phosphate guanylyltransferase activity; GO:0010473,GDP-galactose:myoinositol-1-phosphate guanylyltransferase activity; GO:0080047…	Domain of unknown function (DUF4922)
49	FtPinG0007103000.01	Ft4	40571656	40572309	-	--	LOC_Os02g27850|retrotransposon protein, putative, unclassified, expressed	--	--	--	--	--	--	--
50	FtPinG0007566800.01	Ft4	40597599	40601500	+	AT3G15130| Tetratricopeptide repeat (TPR)-like superfamily protein	LOC_Os12g36620|pentatricopeptide, putative, expressed	K22262 WD repeat and FYVE domain-containing protein 3 | (RefSeq) protein SPIRRIG (A)	PREDICTED: putative pentatricopeptide repeat-containing protein At3g15130 [Vitis vinifera]	RecName: Full=Putative pentatricopeptide repeat-containing protein At3g15130;	SubName: Full=Uncharacterized protein {ECO:0000313|EMBL:CBI33530.3};	FOG: PPR repeat	GO:0043231,intracellular membrane-bounded organelle; GO:0004519,endonuclease activity; GO:0003723,RNA binding; GO:0008270,zinc ion binding; GO:0009451,RNA modification	Pentacotripeptide-repeat region of PRORP
51	FtPinG0007566500.01	Ft4	40601940	40604724	-	AT4G26850| VTC2 , mannose-1-phosphate guanylyltransferase (GDP)s;GDP-galactose:mannose-1-phosphate guanylyltransferases;GDP-galactose:glucose-1-phosphate guanylyltransferases;GDP-galactose:myoinositol-1-phosphate guanylyltransferases;glucose-1-phosphate guanylyltransferase	LOC_Os12g08810|VTC2, putative, expressed	K14190 GDP-L-galactose phosphorylase [EC:2.7.7.69] | (RefSeq) GDP-L-galactose phosphorylase 1-like (A)	GDP-L-galactose phosphorylase 1-like [Spinacia oleracea]	RecName: Full=GDP-L-galactose phosphorylase 1; EC=2.7.7.69; AltName: Full=Protein VITAMIN C DEFECTIVE 2;	SubName: Full=Uncharacterized protein {ECO:0000313|EMBL:KNA11809.1};	Predicted hydrolase (HIT family)	GO:0005737,cytoplasm; GO:0005634,nucleus; GO:0010475,galactose-1-phosphate guanylyltransferase (GDP) activity; GO:0080048,GDP-D-glucose phosphorylase activity; GO:0010472,GDP-galactose:glucose-1-phosphate guanylyltransferase activity; GO:0010471,GDP-galactose:mannose-1-phosphate guanylyltransferase activity; GO:0010473,GDP-galactose:myoinositol-1-phosphate guanylyltransferase activity; GO:0080047…	Domain of unknown function (DUF4922)
52	FtPinG0007566300.01	Ft4	40606538	40607564	-	AT2G13770| CONTAINS InterPro DOMAIN/s: Putative harbinger transposase-derived nuclease (InterPro:IPR006912); Has 451 Blast hits to 352 proteins in 33 species: Archae - 0; Bacteria - 0; Metazoa - 28; Fungi - 8; Plants - 388; Viruses - 0; Other Eukaryotes - 27 (source: NCBI BLink).	LOC_Os12g36410|transposon protein, putative, Pong sub-class, expressed	--	--	--	--	--	--	--
53	FtPinG0009314200.01	Ft4	40636492	40637157	+	--	--	--	--	--	--	--	--	--
54	FtPinG0009314000.01	Ft4	40651844	40653510	+	AT3G51550| FER , Malectin/receptor-like protein kinase family protein	LOC_Os01g56330|TKL_IRAK_CrRLK1L-1.5 - The CrRLK1L-1 subfamily has homology to the CrRLK1L homolog, expressed	K13435 serine/threonine-protein kinase Pto | (RefSeq) receptor-like protein kinase HERK 1 (A)	PREDICTED: receptor-like protein kinase FERONIA [Nicotiana tabacum]	RecName: Full=Receptor-like protein kinase FERONIA; EC=2.7.11.1; AltName: Full=Protein SIRENE; Flags: Precursor;	SubName: Full=receptor-like protein kinase FERONIA {ECO:0000313|RefSeq:XP_016457819.1};	Serine/threonine protein kinase	GO:0043680,filiform apparatus; GO:0016021,integral component of membrane; GO:0005622,intracellular; GO:0016020,membrane; GO:0005886,plasma membrane; GO:0009506,plasmodesma; GO:0005524,ATP binding; GO:0004672,protein kinase activity; GO:0004674,protein serine/threonine kinase activity; GO:0009738,abscisic acid-activated signaling pathway; GO:0009742,brassinosteroid mediated signaling pathway; GO:0…	Phosphotransferase enzyme family
55	FtPinG0005926500.01	Ft4	40699566	40701701	-	AT3G51550| FER , Malectin/receptor-like protein kinase family protein	LOC_Os01g56330|TKL_IRAK_CrRLK1L-1.5 - The CrRLK1L-1 subfamily has homology to the CrRLK1L homolog, expressed	K13435 serine/threonine-protein kinase Pto | (RefSeq) Pto; serine/threonine protein kinase Pto (A)	hypothetical protein BVRB_2g027930 [Beta vulgaris subsp. vulgaris]	RecName: Full=Receptor-like protein kinase FERONIA; EC=2.7.11.1; AltName: Full=Protein SIRENE; Flags: Precursor;	SubName: Full=receptor-like protein kinase FERONIA {ECO:0000313|RefSeq:XP_016477704.1};	Serine/threonine protein kinase	GO:0043680,filiform apparatus; GO:0016021,integral component of membrane; GO:0005622,intracellular; GO:0016020,membrane; GO:0005886,plasma membrane; GO:0009506,plasmodesma; GO:0005524,ATP binding; GO:0004672,protein kinase activity; GO:0004674,protein serine/threonine kinase activity; GO:0009738,abscisic acid-activated signaling pathway; GO:0009742,brassinosteroid mediated signaling pathway; GO:0…	Phosphotransferase enzyme family
56	FtPinG0005926400.01	Ft4	40711288	40713456	+	AT5G60920| COB , COBRA-like extracellular glycosyl-phosphatidyl inositol-anchored protein family	LOC_Os07g41310|COBRA, putative, expressed	--	protein COBRA isoform X1 [Sesamum indicum]	RecName: Full=Protein COBRA; AltName: Full=Cell expansion protein; Flags: Precursor;	RecName: Full=COBRA-like protein {ECO:0000256|PIRNR:PIRNR038122};	--	GO:0031225,anchored component of membrane; GO:0046658,anchored component of plasma membrane; GO:0009897,external side of plasma membrane; GO:0016328,lateral plasma membrane; GO:0009930,longitudinal side of cell surface; GO:0009505,plant-type cell wall; GO:0005886,plasma membrane; GO:0010215,cellulose microfibril organization; GO:0009825,multidimensional cell growth; GO:0009651,response to salt st…	COBRA-like protein
57	FtPinG0005926100.01	Ft4	40717130	40720260	-	AT5G15630| COBL4, IRX6 , COBRA-like extracellular glycosyl-phosphatidyl inositol-anchored protein family	LOC_Os05g32110|COBRA, putative, expressed	--	PREDICTED: COBRA-like protein 4 [Gossypium hirsutum]	RecName: Full=COBRA-like protein 4; Flags: Precursor;	RecName: Full=COBRA-like protein {ECO:0000256|PIRNR:PIRNR038122};	--	GO:0031225,anchored component of membrane; GO:0005886,plasma membrane; GO:0005774,vacuolar membrane; GO:0016049,cell growth; GO:0010215,cellulose microfibril organization; GO:0009834,plant-type secondary cell wall biogenesis	COBRA-like protein
58	FtPinG0005926000.01	Ft4	40720547	40723139	+	AT5G13830| FtsJ-like methyltransferase family protein	LOC_Os03g60750|ribosomal RNA large subunit methyltransferase J, putative, expressed	K14864 tRNA (cytidine32/guanosine34-2'-O)-methyltransferase [EC:2.1.1.205] | (RefSeq) FtsJ-like methyltransferase family protein (A)	PREDICTED: uncharacterized protein LOC104904287 [Beta vulgaris subsp. vulgaris]	--	SubName: Full=Uncharacterized protein {ECO:0000313|EMBL:KNA25072.1};	Putative SAM-dependent rRNA methyltransferase SPB1	GO:0008168,methyltransferase activity; GO:0001510,RNA methylation	Methyltransferase domain
59	FtPinG0005925700.01	Ft4	40725843	40728265	-	AT5G13840| FZR3 , FIZZY-related 3	LOC_Os01g74146|WD repeat-containing protein, putative, expressed	K03364 cell division cycle 20-like protein 1, cofactor of APC complex | (RefSeq) protein FIZZY-RELATED 3-like (A)	protein FIZZY-RELATED 3-like [Chenopodium quinoa]	RecName: Full=Protein FIZZY-RELATED 3; AltName: Full=Cell cycle switch protein CCS52B;	SubName: Full=FIZZY-related 3 isoform 1 {ECO:0000313|EMBL:EOY18048.1};	Anaphase promoting complex, Cdc20, Cdh1, and Ama1 subunits	GO:0010997,anaphase-promoting complex binding; GO:0097027,ubiquitin-protein transferase activator activity; GO:0007049,cell cycle; GO:0051301,cell division; GO:1904668,positive regulation of ubiquitin protein ligase activity; GO:0016567,protein ubiquitination	Eukaryotic translation initiation factor eIF2A
60	FtPinG0005925500.01	Ft4	40730240	40732856	-	AT1G74000| SS3 , strictosidine synthase 3	LOC_Os08g34330|SMP-30/Gluconolaconase/LRE-like region containing protein, expressed	K01757 strictosidine synthase [EC:4.3.3.2] | (RefSeq) protein STRICTOSIDINE SYNTHASE-LIKE 12-like (A)	PREDICTED: protein STRICTOSIDINE SYNTHASE-LIKE 10 [Vitis vinifera]	RecName: Full=Strictosidine synthase; EC=4.3.3.2; Flags: Precursor;	SubName: Full=Uncharacterized protein {ECO:0000313|EMBL:CCB43170.1};	Predicted alkaloid synthase/Surface mucin Hemomucin	GO:0005773,vacuole; GO:0016844,strictosidine synthase activity; GO:0009820,alkaloid metabolic process; GO:0009058,biosynthetic process	SMP-30/Gluconolactonase/LRE-like region
61	FtPinG0009330300.01	Ft4	40855994	40857288	-	AT2G39720| RHC2A , RING-H2 finger C2A	LOC_Os05g01940|zinc finger, RING-type, putative, expressed	K11982 E3 ubiquitin-protein ligase RNF115/126 [EC:2.3.2.27] | (RefSeq) probable E3 ubiquitin-protein ligase RHC2A (A)	PREDICTED: probable E3 ubiquitin-protein ligase RHC2A [Eucalyptus grandis]	RecName: Full=Probable E3 ubiquitin-protein ligase RHC2A {ECO:0000305}; EC=2.3.2.27; AltName: Full=RING-H2 finger C2a {ECO:0000303|PubMed:9781696}; AltName: Full=RING-H2 zinc finger protein RHC2a {ECO:0000305}; AltName: Full=RING-type E3 ubiquitin transferase RHC2A {ECO:0000305};	SubName: Full=Uncharacterized protein {ECO:0000313|EMBL:KCW65551.1};	FOG: Predicted E3 ubiquitin ligase	GO:0046872,metal ion binding; GO:0061630,ubiquitin protein ligase activity; GO:0043161,proteasome-mediated ubiquitin-dependent protein catabolic process; GO:0000209,protein polyubiquitination; GO:0042787,NA	Zinc finger, C3HC4 type (RING finger)
62	FtPinG0009330200.01	Ft4	40889109	40894002	+	AT3G11420| Protein of unknown function (DUF604)	LOC_Os03g16334|fringe-related protein, putative, expressed	K14780 ATP-dependent RNA helicase DHX37/DHR1 [EC:3.6.4.13] | (RefSeq) ATP-dependent RNA helicase DEAH13-like isoform X1 (A)	PREDICTED: uncharacterized protein LOC103435367 [Malus domestica]	--	SubName: Full=Uncharacterized protein {ECO:0000313|EMBL:KNA11596.1};	Galactosyltransferases	GO:0016021,integral component of membrane	Fringe-like
63	FtPinG0009329700.01	Ft4	40908565	40911711	-	AT2G37730| Protein of unknown function (DUF604)	LOC_Os03g16334|fringe-related protein, putative, expressed	K14780 ATP-dependent RNA helicase DHX37/DHR1 [EC:3.6.4.13] | (RefSeq) ATP-dependent RNA helicase DEAH13-like isoform X1 (A)	uncharacterized protein LOC110775183 [Spinacia oleracea]	--	SubName: Full=Uncharacterized protein {ECO:0000313|EMBL:KNA11596.1};	Galactosyltransferases	GO:0016021,integral component of membrane	Fringe-like
64	FtPinG0009329600.01	Ft4	40934695	40937018	+	AT2G39890| PROT1, ATPROT1 , proline transporter 1	LOC_Os07g01090|transmembrane amino acid transporter protein, putative, expressed	--	Amino acid transporter, transmembrane domain containing protein [Parasponia andersonii]	RecName: Full=Proline transporter 1; Short=AtPROT1;	SubName: Full=Lysine histidine transporter 1 {ECO:0000313|EMBL:EXB54154.1};	Amino acid transporters	GO:0016021,integral component of membrane; GO:0005886,plasma membrane; GO:0015193,L-proline transmembrane transporter activity; GO:0015824,proline transport	Transmembrane amino acid transporter protein
65	FtPinG0009329200.01	Ft4	40944128	40946273	+	AT3G11320| Nucleotide-sugar transporter family protein	LOC_Os03g17740|transporter, putative, expressed	K15285 solute carrier family 35, member E3 | (RefSeq) UDP-galactose transporter 1 (A)	PREDICTED: probable sugar phosphate/phosphate translocator At3g11320 [Beta vulgaris subsp. vulgaris]	RecName: Full=Probable sugar phosphate/phosphate translocator At3g11320;	SubName: Full=Plastidic phosphate translocator-like protein2 {ECO:0000313|EMBL:BAD91177.1};	Glucose-6-phosphate/phosphate and phosphoenolpyruvate/phosphate antiporter	GO:0005783,endoplasmic reticulum; GO:0005794,Golgi apparatus; GO:0016021,integral component of membrane; GO:0008643,carbohydrate transport	EamA-like transporter family
66	FtPinG0009328900.01	Ft4	40946726	40948117	-	AT3G55770| GATA type zinc finger transcription factor family protein	LOC_Os03g15940|OsWLIM2 - LIM domain protein, putative actin-binding protein and transcription factor, expressed	K09377 cysteine and glycine-rich protein | (RefSeq) LIM domain-containing protein WLIM2b-like (A)	LIM domain-containing protein WLIM2b-like [Chenopodium quinoa]	RecName: Full=LIM domain-containing protein WLIM2b {ECO:0000305}; AltName: Full=Widely-expressed LIM protein 2B {ECO:0000305};	SubName: Full=WLIM2b {ECO:0000313|EMBL:OAP03633.1};	Regulatory protein MLP and related LIM proteins	GO:0005737,cytoplasm; GO:0005856,cytoskeleton; GO:0051015,actin filament binding; GO:0046872,metal ion binding; GO:0003729,mRNA binding; GO:0051017,actin filament bundle assembly	LIM domain
67	FtPinG0009328700.01	Ft4	40977971	40979128	-	AT3G55780| Glycosyl hydrolase superfamily protein	LOC_Os02g33000|glycosyl hydrolases family 17, putative, expressed	K19891 glucan endo-1,3-beta-glucosidase 1/2/3 [EC:3.2.1.39] | (RefSeq) hypothetical protein (A)	PREDICTED: glucan endo-1,3-beta-glucosidase 3 [Ziziphus jujuba]	RecName: Full=Glucan endo-1,3-beta-glucosidase 13; EC=3.2.1.39; AltName: Full=(1->3)-beta-glucan endohydrolase 13; Short=(1->3)-beta-glucanase 13; AltName: Full=Beta-1,3-endoglucanase 13; Short=Beta-1,3-glucanase 13; Flags: Precursor;	SubName: Full=Uncharacterized protein {ECO:0000313|EMBL:CBI31544.3};	--	GO:0031225,anchored component of membrane; GO:0046658,anchored component of plasma membrane; GO:0005576,extracellular region; GO:0009505,plant-type cell wall; GO:0005886,plasma membrane; GO:0042973,glucan endo-1,3-beta-D-glucosidase activity; GO:0004553,hydrolase activity, hydrolyzing O-glycosyl compounds; GO:0030247,polysaccharide binding; GO:0005975,carbohydrate metabolic process; GO:0071555,ce…	Glycosyl hydrolases family 17
68	FtPinG0009328600.01	Ft4	40995836	40998090	+	AT2G38080| IRX12, LAC4, ATLMCO4, LMCO4 , Laccase/Diphenol oxidase family protein	LOC_Os11g48060|laccase-22 precursor, putative, expressed	K05909 laccase [EC:1.10.3.2] | (RefSeq) laccase-22-like (A)	laccase-22-like [Chenopodium quinoa]	RecName: Full=Laccase-22; EC=1.10.3.2; AltName: Full=Benzenediol:oxygen oxidoreductase 22; AltName: Full=Diphenol oxidase 22; AltName: Full=Urishiol oxidase 22; Flags: Precursor;	SubName: Full=uncharacterized protein LOC109002717 {ECO:0000313|RefSeq:XP_018836122.1};	Multicopper oxidases	GO:0048046,apoplast; GO:0005507,copper ion binding; GO:0052716,hydroquinone:oxygen oxidoreductase activity; GO:0016722,oxidoreductase activity, oxidizing metal ions; GO:0046274,lignin catabolic process	Multicopper oxidase
69	FtPinG0006230300.01	Ft4	41050231	41057015	-	AT2G39940| COI1 , RNI-like superfamily protein	LOC_Os01g63420|OsFBL4 - F-box domain and LRR containing protein, expressed	K13463 coronatine-insensitive protein 1 | (RefSeq) coronatine-insensitive protein 1 (A)	PREDICTED: coronatine-insensitive protein 1 [Theobroma cacao]	RecName: Full=Coronatine-insensitive protein 1; AltName: Full=COI-1; AltName: Full=F-box/LRR-repeat protein 2; Short=AtCOI1; Short=AtFBL2;	SubName: Full=RNI-like superfamily protein {ECO:0000313|EMBL:EOY17901.1};	Leucine rich repeat proteins, some proteins contain F-box	GO:0009901,anther dehiscence; GO:0006952,defense response; GO:0042742,defense response to bacterium; GO:0050832,defense response to fungus; GO:0009861,jasmonic acid and ethylene-dependent systemic resistance; GO:0009867,jasmonic acid mediated signaling pathway; GO:0031348,negative regulation of defense response; GO:0016567,protein ubiquitination; GO:0009909,regulation of flower development; GO:00…	Leucine rich repeat
70	FtPinG0006230500.01	Ft4	41051933	41052155	-	--	--	--	--	--	--	--	--	--
71	FtPinG0006230100.01	Ft4	41066974	41072961	-	AT2G39950| unknown protein; Has 978 Blast hits to 254 proteins in 81 species: Archae - 0; Bacteria - 8; Metazoa - 109; Fungi - 53; Plants - 41; Viruses - 0; Other Eukaryotes - 767 (source: NCBI BLink).	LOC_Os07g01060|expressed protein	--	uncharacterized protein LOC110699232 [Chenopodium quinoa]	--	SubName: Full=Uncharacterized protein {ECO:0000313|EMBL:KNA19211.1};	--	--	--
72	FtPinG0006230000.01	Ft4	41080325	41080740	+	--	--	--	--	--	--	--	--	--
73	FtPinG0006229300.01	Ft4	41089191	41090175	-	AT3G11260| WOX5 , WUSCHEL related homeobox 5	LOC_Os01g63510|homeobox domain containing protein, expressed	K14292 trimethylguanosine synthase [EC:2.1.1.-] | (RefSeq) uncharacterized LOC107850838 (A)	WUSCHEL-related homeobox 5 [Sesamum indicum]	RecName: Full=WUSCHEL-related homeobox 5;	SubName: Full=Homeobox domain-containing protein {ECO:0000313|EMBL:GAV56782.1}; Flags: Fragment;	--	GO:0005634,nucleus; GO:0003700,DNA-binding transcription factor activity; GO:0043565,sequence-specific DNA binding; GO:0010078,maintenance of root meristem identity; GO:1902459,positive regulation of stem cell population maintenance; GO:0009733,response to auxin; GO:0006351,transcription, DNA-templated	Homeodomain
74	FtPinG0006228900.01	Ft4	41148443	41150115	-	AT4G00430| TMP-C, PIP1;4, PIP1E , plasma membrane intrinsic protein 1;4	LOC_Os04g47220|aquaporin protein, putative, expressed	K09872 aquaporin PIP | (RefSeq) probable aquaporin PIP1-4 (A)	aquaporin [Tamarix sp. ZDY-001908]	RecName: Full=Probable aquaporin PIP1-4; AltName: Full=Plasma membrane intrinsic protein 1-4; Short=AtPIP1;4; AltName: Full=Transmembrane protein C; Short=TMP-C;	SubName: Full=Aquaporin {ECO:0000313|EMBL:ABG57184.1};	Aquaporin (major intrinsic protein family)	GO:0005887,integral component of plasma membrane; GO:0016020,membrane; GO:0005886,plasma membrane; GO:0015250,water channel activity; GO:0034220,ion transmembrane transport; GO:0009414,response to water deprivation; GO:0006833,water transport	Major intrinsic protein
75	FtPinG0006228700.01	Ft4	41177175	41178859	-	AT3G47080| Tetratricopeptide repeat (TPR)-like superfamily protein	LOC_Os01g63620|expressed protein	--	uncharacterized protein LOC110802187 [Spinacia oleracea]	--	SubName: Full=Uncharacterized protein {ECO:0000313|EMBL:KNA14568.1};	--	--	Tetratricopeptide repeat
76	FtPinG0006228400.01	Ft4	41185594	41186225	+	AT1G18390| Protein kinase superfamily protein	LOC_Os01g49529|OsWAK10d - OsWAK receptor-like cytoplasmic kinase OsWAK-RLCK, expressed	--	Wall-associated receptor kinase [Parasponia andersonii]	RecName: Full=LEAF RUST 10 DISEASE-RESISTANCE LOCUS RECEPTOR-LIKE PROTEIN KINASE-like 1.2 {ECO:0000303|PubMed:12805585}; EC=2.7.11.1; AltName: Full=Probable receptor-like serine/threonine-protein kinase LRK10L-1.2 {ECO:0000305}; Flags: Precursor;	SubName: Full=LEAF RUST 10 DISEASE-RESISTANCE LOCUS RECEPTOR-LIKE PROTEIN KINASE-like 1.4 isoform X1 {ECO:0000313|RefSeq:XP_018849593.1};	Serine/threonine protein kinase	GO:0016021,integral component of membrane; GO:0005886,plasma membrane; GO:0005524,ATP binding; GO:0030247,polysaccharide binding; GO:0004674,protein serine/threonine kinase activity; GO:0007166,cell surface receptor signaling pathway; GO:0071215,cellular response to abscisic acid stimulus; GO:0042631,cellular response to water deprivation; GO:0048573,photoperiodism, flowering	--
77	FtPinG0006227900.01	Ft4	41200490	41201083	-	AT4G37340| CYP81D3 , cytochrome P450, family 81, subfamily D, polypeptide 3	LOC_Os03g55260|cytochrome P450, putative, expressed	K13260 isoflavone/4'-methoxyisoflavone 2'-hydroxylase [EC:1.14.13.89 1.14.13.53] | (RefSeq) cytochrome P450 81E8-like (A)	cytochrome p450 81d11 [Quercus suber]	RecName: Full=Cytochrome P450 81D11; EC=1.14.-.-;	SubName: Full=Cytochrome P450 81AG1 {ECO:0000313|EMBL:BAU59408.1};	Cytochrome P450 CYP2 subfamily	GO:0016021,integral component of membrane; GO:0016020,membrane; GO:0020037,heme binding; GO:0005506,iron ion binding; GO:0016709,oxidoreductase activity, acting on paired donors, with incorporation or reduction of molecular oxygen, NAD(P)H as one donor, and incorporation of one atom of oxygen; GO:0002213,defense response to insect; GO:0098542,defense response to other organism; GO:0042343,indole …	Cytochrome P450
78	FtPinG0006227700.01	Ft4	41201285	41202181	-	AT5G10610| CYP81K1 , cytochrome P450, family 81, subfamily K, polypeptide 1	LOC_Os03g55230|cytochrome P450, putative, expressed	K13260 isoflavone/4'-methoxyisoflavone 2'-hydroxylase [EC:1.14.14.90 1.14.14.89] | (RefSeq) cytochrome P450 81E8-like (A)	cytochrome P450 81AG1 [Fallopia sachalinensis]	RecName: Full=Cytochrome P450 81E8 {ECO:0000303|PubMed:14617078}; EC=1.14.13.- {ECO:0000305};	SubName: Full=Cytochrome P450 81AG1 {ECO:0000313|EMBL:BAU59408.1};	Cytochrome P450 CYP2 subfamily	GO:0016021,integral component of membrane; GO:0020037,heme binding; GO:0005506,iron ion binding; GO:0004497,monooxygenase activity; GO:0016705,oxidoreductase activity, acting on paired donors, with incorporation or reduction of molecular oxygen	Cytochrome P450
79	FtPinG0006227300.01	Ft4	41222833	41224299	-	AT2G40000| HSPRO2, ATHSPRO2 , ortholog of sugar beet HS1 PRO-1 2	LOC_Os01g63690|hs1, putative, expressed	--	unnamed protein product [Coffea canephora]	RecName: Full=Nematode resistance protein-like HSPRO2; AltName: Full=AKINbetagamma-interacting protein 2; AltName: Full=Ortholog of sugar beet HS1 PRO-1 protein 2; AltName: Full=Protein Hs1pro-2;	SubName: Full=Uncharacterized protein {ECO:0000313|EMBL:CDP14048.1};	--	GO:0005737,cytoplasm; GO:0020037,heme binding; GO:0046872,metal ion binding; GO:0009816,defense response to bacterium, incompatible interaction; GO:0006979,response to oxidative stress; GO:0009751,response to salicylic acid; GO:0019441,tryptophan catabolic process to kynurenine	Hs1pro-1 N-terminus
80	FtPinG0006227200.01	Ft4	41226834	41228735	+	AT3G25890| Integrase-type DNA-binding superfamily protein	LOC_Os03g08470|AP2 domain containing protein, expressed	K09286 EREBP-like factor | (RefSeq) ethylene-responsive transcription factor 11-like (A)	uncharacterized protein LOC110783458 [Spinacia oleracea]	RecName: Full=Ethylene-responsive transcription factor ERF119;	SubName: Full=Uncharacterized protein {ECO:0000313|EMBL:KNA20756.1};	--	GO:0005634,nucleus; GO:0003677,DNA binding; GO:0003700,DNA-binding transcription factor activity; GO:0009873,ethylene-activated signaling pathway; GO:0006351,transcription, DNA-templated	AP2 domain
81	FtPinG0006226100.01	Ft4	41235029	41246985	-	--	--	--	--	--	--	--	--	--
82	FtPinG0006226700.01	Ft4	41235188	41238384	-	--	--	--	--	--	--	--	--	--
83	FtPinG0006226500.01	Ft4	41238788	41239505	-	--	--	--	PREDICTED: uncharacterized protein LOC104907148 [Beta vulgaris subsp. vulgaris]	--	--	--	--	Reverse transcriptase-like
84	FtPinG0006226000.01	Ft4	41265041	41269342	+	AT3G12560| TRFL9, ATTBP2 , TRF-like 9	LOC_Os03g16700|initiator-binding protein, putative, expressed	K03255 protein TIF31 | (RefSeq) hypothetical protein (A)	PREDICTED: telomere repeat-binding protein 3 [Beta vulgaris subsp. vulgaris]	RecName: Full=Telomere repeat-binding protein 3; AltName: Full=Protein TRF-LIKE 9; AltName: Full=Telomeric DNA-binding protein 2; Short=AtTBP2;	SubName: Full=Uncharacterized protein {ECO:0000313|EMBL:KNA25070.1};	--	GO:0000783,nuclear telomere cap complex; GO:0008301,DNA binding, bending; GO:0003691,double-stranded telomeric DNA binding; GO:0042162,telomeric DNA binding; GO:0006355,regulation of transcription, DNA-templated; GO:0009737,response to abscisic acid; GO:0031627,telomeric loop formation; GO:0006351,transcription, DNA-templated	Myb-like DNA-binding domain
85	FtPinG0006225800.01	Ft4	41282710	41286581	+	AT2G39690| Protein of unknown function, DUF547	LOC_Os01g05480|expressed protein	--	uncharacterized protein LOC110794824 [Spinacia oleracea]	--	SubName: Full=uncharacterized protein LOC104597181 isoform X1 {ECO:0000313|RefSeq:XP_010256913.1};	--	--	Leucine-zipper of ternary complex factor MIP1
86	FtPinG0006225500.01	Ft4	41298160	41300362	-	AT2G39700| ATEXPA4, ATEXP4, ATHEXP ALPHA 1.6, EXPA4 , expansin A4	LOC_Os03g60720|expansin precursor, putative, expressed	K20628 expansin | (RefSeq) expansin-A8-like (A)	PREDICTED: expansin-A4 [Nelumbo nucifera]	RecName: Full=Expansin-A4; Short=AtEXPA4; AltName: Full=Alpha-expansin-4; Short=At-EXP4; Short=AtEx4; AltName: Full=Ath-ExpAlpha-1.6; Flags: Precursor;	SubName: Full=expansin-A4 {ECO:0000313|RefSeq:XP_010256907.1};	--	GO:0005829,cytosol; GO:0005576,extracellular region; GO:0016020,membrane; GO:0009505,plant-type cell wall; GO:0009506,plasmodesma; GO:0009664,plant-type cell wall organization; GO:0006949,syncytium formation	Lytic transglycolase
87	FtPinG0006224900.01	Ft4	41314621	41315445	-	AT1G78110| unknown protein; FUNCTIONS IN: molecular_function unknown; INVOLVED IN: biological_process unknown; LOCATED IN: plasma membrane; EXPRESSED IN: 17 plant structures; EXPRESSED DURING: 7 growth stages; BEST Arabidopsis thaliana protein match is: unknown protein (TAIR:AT1G22230.1); Has 5452 Blast hits to 3541 proteins in 289 species: Archae - 4; Bacteria - 165; Metazoa - 1756; Fungi - 532;…	LOC_Os02g51720|expressed protein	--	PREDICTED: uncharacterized protein LOC109327482 [Lupinus angustifolius]	--	SubName: Full=Uncharacterized protein {ECO:0000313|EMBL:ESW08231.1};	--	--	--
88	FtPinG0006224200.01	Ft4	41347816	41356952	+	AT4G29940| PRHA , pathogenesis related homeodomain protein A	LOC_Os02g05450|Homeobox domain containing protein, expressed	K12599 antiviral helicase SKI2 [EC:3.6.4.-] | (RefSeq) Helicase SKI2W (A)	PREDICTED: pathogenesis-related homeodomain protein [Vitis vinifera]	RecName: Full=Pathogenesis-related homeodomain protein; Short=PRHA;	SubName: Full=Uncharacterized protein {ECO:0000313|EMBL:ONI27239.1};	PHD Zn-finger protein	GO:0005634,nucleus; GO:0003700,DNA-binding transcription factor activity; GO:0046872,metal ion binding; GO:0043565,sequence-specific DNA binding; GO:0006952,defense response; GO:0045893,positive regulation of transcription, DNA-templated; GO:0009733,response to auxin; GO:0006351,transcription, DNA-templated	Homeobox KN domain
89	FtPinG0006223900.01	Ft4	41357622	41358917	-	AT4G13530| unknown protein; BEST Arabidopsis thaliana protein match is: unknown protein (TAIR:AT4G10080.1); Has 70 Blast hits to 69 proteins in 14 species: Archae - 0; Bacteria - 0; Metazoa - 0; Fungi - 0; Plants - 70; Viruses - 0; Other Eukaryotes - 0 (source: NCBI BLink).	LOC_Os02g35220|expressed protein	--	hypothetical protein CFP56_67965 [Quercus suber]	--	SubName: Full=Uncharacterized protein {ECO:0000313|EMBL:ESR54928.1};	--	GO:0016021,integral component of membrane	--
90	FtPinG0006223500.01	Ft4	41370818	41371679	-	--	--	--	hypothetical protein [Beta vulgaris subsp. vulgaris]	--	SubName: Full=Uncharacterized protein {ECO:0000313|EMBL:CCA65994.1};	FOG: Reverse transcriptase	GO:0016021,integral component of membrane	Domain of unknown function (DUF4283)
91	FtPinG0006223400.01	Ft4	41372517	41376850	+	AT1G71350| eukaryotic translation initiation factor SUI1 family protein	LOC_Os02g35160|ligatin, putative, expressed	K15027 translation initiation factor 2D | (RefSeq) eukaryotic translation initiation factor 2D (A)	Translation initiation factor SUI1 [Corchorus olitorius]	--	SubName: Full=Translation initiation factor SUI1 {ECO:0000313|EMBL:OMO77514.1};	Filamentous baseplate protein Ligatin, contains PUA domain	GO:0003743,translation initiation factor activity	Pre-PUA-like domain
92	FtPinG0006223200.01	Ft4	41378785	41381510	+	AT1G33470| RNA-binding (RRM/RBD/RNP motifs) family protein	LOC_Os01g65550|RNA recognition motif containing protein, putative, expressed	K12741 heterogeneous nuclear ribonucleoprotein A1/A3 | (RefSeq) hypothetical protein (A)	PREDICTED: RNA-binding protein 24-A-like isoform X2 [Juglans regia]	RecName: Full=Probable RNA-binding protein ARP1; AltName: Full=ABA-regulated RNA-binding protein 1 {ECO:0000303|PubMed:23040517};	SubName: Full=RNA-binding protein 24-A-like isoform X2 {ECO:0000313|RefSeq:XP_018831138.1};	Predicted RNA-binding protein SEB4 (RRM superfamily)	GO:0005634,nucleus; GO:0003729,mRNA binding; GO:0010029,regulation of seed germination; GO:0009737,response to abscisic acid; GO:0009651,response to salt stress; GO:0009414,response to water deprivation	RNA recognition motif
93	FtPinG0006223000.01	Ft4	41382928	41385021	+	AT1G77700| Pathogenesis-related thaumatin superfamily protein	LOC_Os04g59370|thaumatin, putative, expressed	K12173 BRCA1-A complex subunit BRE | (RefSeq) BRCA1-A complex subunit BRE-like (A)	pathogenesis-related protein 5-like isoform X1 [Hevea brasiliensis]	RecName: Full=Pathogenesis-related protein 5; Short=PR-5; Flags: Precursor;	SubName: Full=Uncharacterized protein {ECO:0000313|EMBL:EXB44341.1};	--	GO:0048046,apoplast; GO:0005618,cell wall; GO:0005773,vacuole; GO:0031540,regulation of anthocyanin biosynthetic process; GO:0046686,response to cadmium ion; GO:0010224,response to UV-B; GO:0009615,response to virus; GO:0009627,systemic acquired resistance	Beta-1,3-glucanase
94	FtPinG0006222800.01	Ft4	41391665	41400110	+	AT5G65950| FUNCTIONS IN: molecular_function unknown; INVOLVED IN: biological_process unknown; LOCATED IN: cellular_component unknown; EXPRESSED IN: 25 plant structures; EXPRESSED DURING: 15 growth stages; CONTAINS InterPro DOMAIN/s: Protein of unknown function DUF1683, C-terminal (InterPro:IPR012880), Foie gras liver health family 1 (InterPro:IPR021773); Has 30201 Blast hits to 17322 proteins in …	LOC_Os02g48380|expressed protein	K20308 trafficking protein particle complex subunit 11 | (RefSeq) trafficking protein particle complex subunit 11 (A)	PREDICTED: trafficking protein particle complex subunit 11 [Beta vulgaris subsp. vulgaris]	--	SubName: Full=Uncharacterized protein {ECO:0000313|EMBL:KNA09448.1};	Uncharacterized conserved protein	--	Transglutaminase family, C-terminal ig like domain
95	FtPinG0006222600.01	Ft4	41402554	41404334	+	AT4G22990| Major Facilitator Superfamily with SPX (SYG1/Pho81/XPR1) domain-containing protein	LOC_Os02g45520|uncharacterized membrane protein, putative, expressed	K21370 baicalein 7-O-glucuronosyltransferase [EC:2.4.1.253] | (RefSeq) baicalein 7-O-glucuronosyltransferase-like (A)	SPX domain-containing membrane protein At4g22990-like [Momordica charantia]	RecName: Full=SPX domain-containing membrane protein At4g22990;	SubName: Full=Uncharacterized protein {ECO:0000313|EnsemblPlants:PGSC0003DMT400010868};	Predicted transporter/transmembrane protein	GO:0016021,integral component of membrane; GO:0055085,transmembrane transport	--
96	FtPinG0006222300.01	Ft4	41429900	41431081	-	AT2G38090| Duplicated homeodomain-like superfamily protein	LOC_Os01g63460|MYB family transcription factor, putative, expressed	K08869 aarF domain-containing kinase | (RefSeq) predicted protein (A)	transcription factor SRM1-like [Chenopodium quinoa]	RecName: Full=Transcription factor DIVARICATA;	SubName: Full=Uncharacterized protein {ECO:0000313|EMBL:EYU39425.1};	Zuotin and related molecular chaperones (DnaJ superfamily), contains DNA-binding domains	GO:0005634,nucleus; GO:0003677,DNA binding; GO:0048262,determination of dorsal/ventral asymmetry; GO:0009908,flower development; GO:0006355,regulation of transcription, DNA-templated; GO:0006351,transcription, DNA-templated	SLIDE
97	FtPinG0006222100.01	Ft4	41436627	41445490	-	AT2G17510| EMB2763 , ribonuclease II family protein	LOC_Os03g03710|ribonuclease protein, putative, expressed	K12585 exosome complex exonuclease DIS3/RRP44 [EC:3.1.13.-] | (RefSeq) exosome complex exonuclease RRP44 homolog A (A)	PREDICTED: exosome complex exonuclease RRP44 homolog A [Ziziphus jujuba]	RecName: Full=Exosome complex exonuclease RRP44 homolog A {ECO:0000305}; Short=RRP44 homolog A {ECO:0000305}; EC=3.1.13.-; EC=3.1.26.-; AltName: Full=Protein EMBRYO DEFECTIVE 2763 {ECO:0000305}; AltName: Full=Ribosomal RNA-processing protein 44A {ECO:0000305}; Short=AtRRP44A {ECO:0000303|PubMed:24244451};	SubName: Full=Ribonuclease II/R {ECO:0000313|EMBL:OVA00648.1};	Exosomal 3'-5' exoribonuclease complex, subunit Rrp44/Dis3	GO:0000178,exosome (RNase complex); GO:0005634,nucleus; GO:0004519,endonuclease activity; GO:0004527,exonuclease activity; GO:0046872,metal ion binding; GO:0003723,RNA binding; GO:0006364,rRNA processing	Cold shock domain
98	FtPinG0006222000.01	Ft4	41453369	41455904	+	AT5G36140| CYP716A2 , cytochrome P450, family 716, subfamily A, polypeptide 2	LOC_Os07g33580|cytochrome P450, putative, expressed	K20667 beta-amyrin 28-monooxygenase [EC:1.14.14.126] | (RefSeq) beta-amyrin 28-oxidase-like (A)	beta-amyrin 28-oxidase [Quercus suber]	RecName: Full=Beta-amyrin 28-oxidase; EC=1.14.13.-; AltName: Full=Cytochrome P450 CYP716A52v2;	SubName: Full=Uncharacterized protein {ECO:0000313|EMBL:CCB48933.1};	Cytochrome P450 CYP4/CYP19/CYP26 subfamilies	GO:0016021,integral component of membrane; GO:0020037,heme binding; GO:0005506,iron ion binding; GO:0004497,monooxygenase activity; GO:0016705,oxidoreductase activity, acting on paired donors, with incorporation or reduction of molecular oxygen	Cytochrome P450
99	FtPinG0006221700.01	Ft4	41470404	41480684	-	AT3G51460| RHD4 , Phosphoinositide phosphatase family protein	LOC_Os02g34884|SacI homology domain containing protein, expressed	K21797 phosphatidylinositol 4-phosphatase [EC:3.1.3.-] | (RefSeq) phosphoinositide phosphatase SAC7-like (A)	PREDICTED: phosphoinositide phosphatase SAC7-like [Beta vulgaris subsp. vulgaris]	RecName: Full=Phosphoinositide phosphatase SAC7; Short=AtSAC7; EC=3.1.3.-; AltName: Full=Protein ROOT HAIR DEFECTIVE 4; AltName: Full=Protein SUPPRESSOR OF ACTIN 1C; Short=AtSAC1c; AltName: Full=Protein SUPPRESSOR OF ACTIN 7; AltName: Full=SAC domain protein 7; AltName: Full=SAC1-like protein AtSAC1c;	SubName: Full=Syja_N domain-containing protein {ECO:0000313|EMBL:GAV83044.1};	Putative phosphoinositide phosphatase	GO:0030659,cytoplasmic vesicle membrane; GO:0005783,endoplasmic reticulum; GO:0005789,endoplasmic reticulum membrane; GO:0016021,integral component of membrane; GO:0005886,plasma membrane; GO:0031520,plasma membrane of cell tip; GO:0009506,plasmodesma; GO:0090404,pollen tube tip; GO:0035619,root hair tip; GO:0043812,phosphatidylinositol-4-phosphate phosphatase activity; GO:0009611,response to wou…	SacI homology domain
100	FtPinG0006221400.01	Ft4	41486947	41489824	+	AT1G76310| CYCB2;4 , CYCLIN B2;4	LOC_Os06g51110|cyclin, putative, expressed	K21777 G2/mitotic-specific cyclin-B, other | (RefSeq) G2/mitotic-specific cyclin-2-like (A)	G2/mitotic-specific cyclin-2-like [Chenopodium quinoa]	RecName: Full=G2/mitotic-specific cyclin-1; AltName: Full=B-like cyclin; AltName: Full=CycMs1;	SubName: Full=G2/mitotic-specific cyclin-2-like {ECO:0000313|RefSeq:XP_009792796.1};	Cyclin B and related kinase-activating proteins	GO:0005634,nucleus; GO:0007049,cell cycle; GO:0051301,cell division	Cyclin, C-terminal domain
101	FtPinG0006221200.01	Ft4	41490725	41492049	+	AT4G35630| PSAT , phosphoserine aminotransferase	LOC_Os03g06200|aminotransferase, putative, expressed	K00831 phosphoserine aminotransferase [EC:2.6.1.52] | (RefSeq) phosphoserine aminotransferase 2, chloroplastic (A)	PREDICTED: phosphoserine aminotransferase 2, chloroplastic [Ziziphus jujuba]	RecName: Full=Phosphoserine aminotransferase, chloroplastic; Short=PSAT; EC=2.6.1.52; AltName: Full=Phosphohydroxythreonine aminotransferase; Flags: Precursor;	SubName: Full=Pyridoxal phosphate (PLP)-dependent transferases superfamily protein {ECO:0000313|EMBL:EOX90686.1};	Phosphoserine aminotransferase	GO:0009507,chloroplast; GO:0004648,O-phospho-L-serine:2-oxoglutarate aminotransferase activity; GO:0006564,L-serine biosynthetic process; GO:0006563,L-serine metabolic process	Aminotransferase class-V
102	FtPinG0006220900.01	Ft4	41511301	41514753	-	AT4G35640| ATSERAT3;2, SERAT3;2 , serine acetyltransferase 3;2	LOC_Os03g04140|serine acetyltransferase protein, putative, expressed	K00640 serine O-acetyltransferase [EC:2.3.1.30] | (RefSeq) serine acetyltransferase 2-like (A)	PREDICTED: serine acetyltransferase 2-like [Ipomoea nil]	RecName: Full=Probable serine acetyltransferase 2; EC=2.3.1.30; AltName: Full=OsSERAT3;1;	SubName: Full=serine acetyltransferase 2-like {ECO:0000313|RefSeq:XP_009792753.1};	Serine O-acetyltransferase	GO:0005829,cytosol; GO:0009001,serine O-acetyltransferase activity; GO:0019344,cysteine biosynthetic process; GO:0006535,cysteine biosynthetic process from serine	Hexapeptide repeat of succinyl-transferase
103	FtPinG0008469900.01	Ft4	41544039	41544635	-	--	--	--	--	--	--	--	--	--
104	FtPinG0008469800.01	Ft4	41546838	41549997	+	AT4G35260| IDH1, IDH-I , isocitrate dehydrogenase 1	LOC_Os02g38200|dehydrogenase, putative, expressed	K00030 isocitrate dehydrogenase (NAD+) [EC:1.1.1.41] | (RefSeq) isocitrate dehydrogenase [NAD] regulatory subunit 1, mitochondrial (A)	PREDICTED: isocitrate dehydrogenase [NAD]	RecName: Full=Isocitrate dehydrogenase [NAD] regulatory subunit 1, mitochondrial; EC=1.1.1.41; AltName: Full=IDH-I; AltName: Full=Isocitric dehydrogenase 1; AltName: Full=NAD(+)-specific ICDH 1; Flags: Precursor;	SubName: Full=Uncharacterized protein {ECO:0000313|EMBL:CCB61044.1};	Isocitrate dehydrogenase, gamma subunit	GO:0005739,mitochondrion; GO:0004449,isocitrate dehydrogenase (NAD+) activity; GO:0008270,zinc ion binding; GO:0006102,isocitrate metabolic process; GO:0006099,tricarboxylic acid cycle	Isocitrate/isopropylmalate dehydrogenase
105	FtPinG0008469500.01	Ft4	41550546	41553881	-	AT1G22940| TH1, TH-1, THIE , thiamin biosynthesis protein, putative	LOC_Os12g09000|phosphomethylpyrimidine kinase/thiamin-phosphate pyrophosphorylase, putative, expressed	K14153 hydroxymethylpyrimidine kinase / phosphomethylpyrimidine kinase / thiamine-phosphate diphosphorylase [EC:2.7.1.49 2.7.4.7 2.5.1.3] | (RefSeq) thiamine biosynthetic bifunctional enzyme TH1, chloroplastic (A)	thiamine biosynthetic bifunctional enzyme TH1, chloroplastic [Helianthus annuus]	RecName: Full=Thiamine biosynthetic bifunctional enzyme TH1, chloroplastic; Includes: RecName: Full=Thiamine-phosphate synthase; Short=TP synthase; Short=TPS; EC=2.5.1.3 {ECO:0000269|PubMed:16666289}; AltName: Full=Thiamine-phosphate pyrophosphorylase; Short=TMP pyrophosphorylase; Short=TMP-PPase; Includes: RecName: Full=Hydroxymethylpyrimidine kinase; Short=HMP kinase; EC=2.7.1.49 {ECO:0000250|U…	SubName: Full=Putative thiamin biosynthesis protein, putative {ECO:0000313|EMBL:OTF91554.1};	Phosphomethylpyrimidine kinase	GO:0009507,chloroplast; GO:0009570,chloroplast stroma; GO:0005524,ATP binding; GO:0008902,hydroxymethylpyrimidine kinase activity; GO:0046872,metal ion binding; GO:0008972,phosphomethylpyrimidine kinase activity; GO:0004789,thiamine-phosphate diphosphorylase activity; GO:0009228,thiamine biosynthetic process; GO:0009229,thiamine diphosphate biosynthetic process	Carbohydrate kinase
106	FtPinG0008469300.01	Ft4	41566096	41568957	-	AT1G71190| SAG18 , senescence associated gene 18	LOC_Os01g73120|expressed protein	--	hypothetical protein VITISV_039116 [Vitis vinifera]	--	SubName: Full=Uncharacterized protein {ECO:0000313|EMBL:CAN77049.1};	--	GO:0016021,integral component of membrane; GO:0016811,hydrolase activity, acting on carbon-nitrogen (but not peptide) bonds, in linear amides; GO:0006672,ceramide metabolic process	Ceramidase
107	FtPinG0008469200.01	Ft4	41614648	41616752	+	AT5G28640| AN3, GIF, GIF1, ATGIF1 , SSXT family protein	LOC_Os03g52320|GRF-interacting factor 1, putative, expressed	--	PREDICTED: GRF1-interacting factor 1-like [Juglans regia]	RecName: Full=GRF1-interacting factor 1; Short=AtGIF1; AltName: Full=Protein ANGUSTIFOLIA 3; AltName: Full=Transcription coactivator GIF1;	SubName: Full=GRF1-interacting factor 1-like {ECO:0000313|RefSeq:XP_018832751.1};	Calcium-responsive transcription coactivator	GO:0003713,transcription coactivator activity; GO:0009955,adaxial/abaxial pattern specification; GO:0008283,cell proliferation; GO:0048366,leaf development; GO:0006355,regulation of transcription, DNA-templated; GO:0006351,transcription, DNA-templated	SSXT protein (N-terminal region)
108	FtPinG0008468900.01	Ft4	41627806	41629767	-	AT5G28640| AN3, GIF, GIF1, ATGIF1 , SSXT family protein	LOC_Os03g52320|GRF-interacting factor 1, putative, expressed	--	PREDICTED: GRF1-interacting factor 1 [Beta vulgaris subsp. vulgaris]	RecName: Full=GRF1-interacting factor 1; Short=AtGIF1; AltName: Full=Protein ANGUSTIFOLIA 3; AltName: Full=Transcription coactivator GIF1;	SubName: Full=Uncharacterized protein {ECO:0000313|EMBL:KMS98095.1};	Calcium-responsive transcription coactivator	GO:0003713,transcription coactivator activity; GO:0009955,adaxial/abaxial pattern specification; GO:0008283,cell proliferation; GO:0048366,leaf development; GO:0006355,regulation of transcription, DNA-templated; GO:0006351,transcription, DNA-templated	SSXT protein (N-terminal region)
109	FtPinG0008468500.01	Ft4	41722067	41722530	-	AT4G23160| CRK8 , cysteine-rich RLK (RECEPTOR-like protein kinase) 8	LOC_Os01g29160|retrotransposon protein, putative, Ty1-copia subclass	--	--	--	--	--	--	--
110	FtPinG0008468100.01	Ft4	41727721	41729256	-	AT5G15010| Tetratricopeptide repeat (TPR)-like superfamily protein	LOC_Os01g60010|PPR repeat domain containing protein, putative, expressed	K17710 pentatricopeptide repeat domain-containing protein 1 | (RefSeq) putative pentatricopeptide repeat-containing protein At2g02150 (A)	PREDICTED: pentatricopeptide repeat-containing protein At5g15010, mitochondrial [Beta vulgaris subsp. vulgaris]	RecName: Full=Pentatricopeptide repeat-containing protein At5g15010, mitochondrial; Flags: Precursor;	SubName: Full=Uncharacterized protein {ECO:0000313|EMBL:CCB62208.1};	FOG: PPR repeat	GO:0043231,intracellular membrane-bounded organelle; GO:0005739,mitochondrion; GO:0004519,endonuclease activity; GO:0003723,RNA binding; GO:0009451,RNA modification	Mitochondrial ribonuclease P subunit (RPM2)
111	FtPinG0008467900.01	Ft4	41731394	41731837	-	AT1G31335| unknown protein; FUNCTIONS IN: molecular_function unknown; INVOLVED IN: biological_process unknown; LOCATED IN: plasma membrane; EXPRESSED IN: 20 plant structures; EXPRESSED DURING: 13 growth stages; Has 34 Blast hits to 34 proteins in 8 species: Archae - 0; Bacteria - 0; Metazoa - 0; Fungi - 0; Plants - 34; Viruses - 0; Other Eukaryotes - 0 (source: NCBI BLink).	LOC_Os03g56782|expressed protein	--	uncharacterized protein LOC8084160 [Sorghum bicolor]	--	SubName: Full=Uncharacterized protein {ECO:0000313|EMBL:ACG25219.1};	Ubiquitin and ubiquitin-like proteins	GO:0016021,integral component of membrane	--
112	FtPinG0007371800.01	Ft4	41787843	41789823	+	AT4G36090| oxidoreductase, 2OG-Fe(II) oxygenase family protein	LOC_Os06g04660|oxidoreductase, 2OG-Fe oxygenase family protein, putative, expressed	K10767 mRNA N6-methyladenine demethylase [EC:1.14.11.53] | (RefSeq) uncharacterized protein LOC110728242 (A)	uncharacterized protein LOC110728242 [Chenopodium quinoa]	--	SubName: Full=Uncharacterized protein {ECO:0000313|EMBL:KNA19698.1};	Uncharacterized conserved protein	GO:0016491,oxidoreductase activity	2OG-Fe(II) oxygenase superfamily
113	FtPinG0007371600.01	Ft4	41791165	41794869	+	AT1G60890| Phosphatidylinositol-4-phosphate 5-kinase family protein	LOC_Os03g49510|phosphatidylinositol-4-phosphate 5-kinase, putative, expressed	K00889 1-phosphatidylinositol-4-phosphate 5-kinase [EC:2.7.1.68] | (RefSeq) phosphatidylinositol 4-phosphate 5-kinase 7-like (A)	phosphatidylinositol 4-phosphate 5-kinase 7-like [Chenopodium quinoa]	RecName: Full=Phosphatidylinositol 4-phosphate 5-kinase 8; Short=AtPIP5K8; EC=2.7.1.68; AltName: Full=1-phosphatidylinositol 4-phosphate kinase 8; AltName: Full=Diphosphoinositide kinase 8; AltName: Full=PtdIns(4)P-5-kinase 8;	RecName: Full=Phosphatidylinositol 4-phosphate 5-kinase {ECO:0000256|PIRNR:PIRNR037274}; EC=2.7.1.68 {ECO:0000256|PIRNR:PIRNR037274};	Phosphatidylinositol-4-phosphate 5-kinase	GO:0016308,1-phosphatidylinositol-4-phosphate 5-kinase activity; GO:0005524,ATP binding	MORN repeat
114	FtPinG0007371400.01	Ft4	41796288	41797679	+	AT1G10790| BEST Arabidopsis thaliana protein match is: hydroxyproline-rich glycoprotein family protein (TAIR:AT3G56590.2); Has 78 Blast hits to 78 proteins in 11 species: Archae - 0; Bacteria - 0; Metazoa - 0; Fungi - 0; Plants - 78; Viruses - 0; Other Eukaryotes - 0 (source: NCBI BLink).	LOC_Os09g28110|hydroxyproline-rich glycoprotein family protein, putative, expressed	--	hypothetical protein CFOL_v3_04698, partial [Cephalotus follicularis]	--	SubName: Full=Uncharacterized protein {ECO:0000313|EMBL:GAV61170.1}; Flags: Fragment;	--	GO:0016021,integral component of membrane	--
115	FtPinG0007489900.01	Ft4	41820134	41823894	+	AT2G01070| Lung seven transmembrane receptor family protein	LOC_Os11g34360|lung seven transmembrane domain containing protein, putative, expressed	--	PREDICTED: transmembrane protein 87B [Vitis vinifera]	--	SubName: Full=Uncharacterized protein {ECO:0000313|EMBL:CBI23871.3};	Predicted membrane protein	GO:0016021,integral component of membrane	Lung seven transmembrane receptor
116	FtPinG0007490200.01	Ft4	41825411	41826003	-	AT2G37870| Bifunctional inhibitor/lipid-transfer protein/seed storage 2S albumin superfamily protein	LOC_Os01g62980|LTPL101 - Protease inhibitor/seed storage/LTP family protein precursor, expressed	--	PREDICTED: non-specific lipid transfer protein GPI-anchored 2 [Vitis vinifera]	--	SubName: Full=Uncharacterized protein {ECO:0000313|EMBL:CBI26757.3};	--	--	Protease inhibitor/seed storage/LTP family
117	FtPinG0007490600.01	Ft4	41828641	41829284	-	AT2G37870| Bifunctional inhibitor/lipid-transfer protein/seed storage 2S albumin superfamily protein	LOC_Os04g33920|LTPL102 - Protease inhibitor/seed storage/LTP family protein precursor, expressed	--	uncharacterized protein LOC100500207 precursor [Glycine max]	--	SubName: Full=Uncharacterized protein {ECO:0000313|EMBL:KHN17392.1};	--	--	Protease inhibitor/seed storage/LTP family
118	FtPinG0007490800.01	Ft4	41836241	41836814	-	AT2G37870| Bifunctional inhibitor/lipid-transfer protein/seed storage 2S albumin superfamily protein	LOC_Os01g62980|LTPL101 - Protease inhibitor/seed storage/LTP family protein precursor, expressed	--	lipid transfer-like protein VAS [Cajanus cajan]	--	SubName: Full=Uncharacterized protein {ECO:0000313|EMBL:KYP52763.1};	--	--	Protease inhibitor/seed storage/LTP family
119	FtPinG0007491000.01	Ft4	41847099	41847647	-	AT2G37870| Bifunctional inhibitor/lipid-transfer protein/seed storage 2S albumin superfamily protein	LOC_Os04g33920|LTPL102 - Protease inhibitor/seed storage/LTP family protein precursor, expressed	--	PREDICTED: lipid transfer-like protein VAS [Glycine max]	--	SubName: Full=Uncharacterized protein {ECO:0000313|EMBL:KRH45389.1, ECO:0000313|EnsemblPlants:GLYMA08G36180.1};	--	--	Protease inhibitor/seed storage/LTP family
120	FtPinG0007491200.01	Ft4	41863495	41864151	-	AT4G23160| CRK8 , cysteine-rich RLK (RECEPTOR-like protein kinase) 8	LOC_Os08g26300|retrotransposon protein, putative, unclassified, expressed	K07305 peptide-methionine (R)-S-oxide reductase [EC:1.8.4.12] | (RefSeq) uncharacterized mitochondrial protein AtMg00810-like (A)	Copia protein, partial [Cajanus cajan]	RecName: Full=Retrovirus-related Pol polyprotein from transposon RE1; AltName: Full=Retro element 1 {ECO:0000303|PubMed:10689195}; Short=AtRE1 {ECO:0000303|PubMed:10689195}; Includes: RecName: Full=Protease RE1; EC=3.4.23.-; Includes: RecName: Full=Reverse transcriptase RE1; EC=2.7.7.49; Includes: RecName: Full=Endonuclease RE1;	SubName: Full=Copia protein {ECO:0000313|EMBL:KYP74950.1}; Flags: Fragment;	FOG: Transposon-encoded proteins with TYA, reverse transcriptase, integrase domains in various combinations	GO:0004190,aspartic-type endopeptidase activity; GO:0004519,endonuclease activity; GO:0046872,metal ion binding; GO:0003676,nucleic acid binding; GO:0003964,RNA-directed DNA polymerase activity; GO:0015074,DNA integration; GO:0006310,DNA recombination	--
121	FtPinG0007491400.01	Ft4	41871369	41871924	-	AT2G37870| Bifunctional inhibitor/lipid-transfer protein/seed storage 2S albumin superfamily protein	LOC_Os04g33920|LTPL102 - Protease inhibitor/seed storage/LTP family protein precursor, expressed	--	--	--	--	--	--	--
122	FtPinG0005855700.01	Ft4	41890257	41890942	-	AT4G23160| CRK8 , cysteine-rich RLK (RECEPTOR-like protein kinase) 8	LOC_Os01g52000|retrotransposon protein, putative, unclassified, expressed	--	--	--	--	--	--	--
123	FtPinG0005855500.01	Ft4	41893870	41894416	-	--	LOC_Os12g12910|retrotransposon protein, putative, unclassified, expressed	--	--	--	--	--	--	--
124	FtPinG0006121500.01	Ft4	41921177	41921712	+	--	--	--	--	--	--	--	--	--
125	FtPinG0006121800.01	Ft4	41945078	41945554	-	--	--	--	--	--	--	--	--	--
126	FtPinG0006122000.01	Ft4	41945989	41947170	-	AT4G03500| Ankyrin repeat family protein	LOC_Os05g35310|ankyrin repeat family protein, putative, expressed	K15503 serine/threonine-protein phosphatase 6 regulatory ankyrin repeat subunit B | (RefSeq) ankyrin-3-like (A)	Protein ACCELERATED CELL DEATH 6 [Ananas comosus]	RecName: Full=Protein ACCELERATED CELL DEATH 6 {ECO:0000303|PubMed:10488236};	SubName: Full=Protein ACCELERATED CELL DEATH 6 {ECO:0000313|EMBL:OAY70483.1};	FOG: Ankyrin repeat	GO:0030176,integral component of endoplasmic reticulum membrane; GO:0005887,integral component of plasma membrane; GO:0016020,membrane; GO:0008219,cell death; GO:0071446,cellular response to salicylic acid stimulus; GO:0009816,defense response to bacterium, incompatible interaction; GO:1900426,positive regulation of defense response to bacterium; GO:1902290,positive regulation of defense response…	AAA domain
127	FtPinG0006122600.01	Ft4	41976169	41976612	-	--	LOC_Os12g05520|retrotransposon protein, putative, unclassified, expressed	--	--	--	--	--	--	--
128	FtPinG0006123000.01	Ft4	41995007	41995681	-	--	--	--	uncharacterized protein LOC110737549 [Chenopodium quinoa]	--	--	--	--	--
129	FtPinG0006123600.01	Ft4	41997870	41998606	-	--	--	--	PREDICTED: uncharacterized protein LOC104893799 [Beta vulgaris subsp. vulgaris]	--	SubName: Full=uncharacterized protein LOC104611813 {ECO:0000313|RefSeq:XP_019055703.1};	--	--	--
130	FtPinG0005998800.01	Ft4	42009221	42010330	-	--	--	--	--	--	--	--	--	--
131	FtPinG0005998900.01	Ft4	42010612	42010846	+	--	--	--	--	--	--	--	--	--
132	FtPinG0005999200.01	Ft4	42011582	42015946	-	--	LOC_Os04g52040|TNP1, putative, expressed	--	PREDICTED: uncharacterized protein LOC108214051 [Daucus carota subsp. sativus]	--	SubName: Full=Uncharacterized protein {ECO:0000313|EMBL:KNA09219.1};	--	--	--
133	FtPinG0005999700.01	Ft4	42032332	42033636	+	AT4G21445| unknown protein; FUNCTIONS IN: molecular_function unknown; INVOLVED IN: biological_process unknown; LOCATED IN: chloroplast, chloroplast stroma; Has 30201 Blast hits to 17322 proteins in 780 species: Archae - 12; Bacteria - 1396; Metazoa - 17338; Fungi - 3422; Plants - 5037; Viruses - 0; Other Eukaryotes - 2996 (source: NCBI BLink).	LOC_Os04g54320|expressed protein	--	PREDICTED: uncharacterized protein LOC105108514 [Populus euphratica]	--	SubName: Full=Uncharacterized protein {ECO:0000313|EMBL:EEE85507.2};	--	--	--
134	FtPinG0006000100.01	Ft4	42039118	42043470	+	AT3G03620| MATE efflux family protein	LOC_Os11g03240|MATE efflux family protein, putative, expressed	K03327 multidrug resistance protein, MATE family | (RefSeq) protein DETOXIFICATION 24 (A)	PREDICTED: protein DETOXIFICATION 24 [Theobroma cacao]	RecName: Full=Protein DETOXIFICATION 24 {ECO:0000303|PubMed:11739388}; Short=AtDTX24 {ECO:0000303|PubMed:11739388}; AltName: Full=Multidrug and toxic compound extrusion protein 24 {ECO:0000305}; Short=MATE protein 24 {ECO:0000305};	RecName: Full=Protein DETOXIFICATION {ECO:0000256|RuleBase:RU004914}; AltName: Full=Multidrug and toxic compound extrusion protein {ECO:0000256|RuleBase:RU004914};	Uncharacterized membrane protein, predicted efflux pump	GO:0016021,integral component of membrane; GO:0015297,antiporter activity; GO:0015238,drug transmembrane transporter activity; GO:0006855,drug transmembrane transport	MatE
135	FtPinG0006000500.01	Ft4	42053141	42058253	+	AT3G03620| MATE efflux family protein	LOC_Os11g03484|MATE efflux family protein, putative, expressed	K03327 multidrug resistance protein, MATE family | (RefSeq) protein DETOXIFICATION 24 (A)	PREDICTED: protein DETOXIFICATION 24 [Vitis vinifera]	RecName: Full=Protein DETOXIFICATION 25 {ECO:0000303|PubMed:11739388}; Short=AtDTX25 {ECO:0000303|PubMed:11739388}; AltName: Full=Multidrug and toxic compound extrusion protein 25 {ECO:0000305}; Short=MATE protein 25 {ECO:0000305};	RecName: Full=Protein DETOXIFICATION {ECO:0000256|RuleBase:RU004914}; AltName: Full=Multidrug and toxic compound extrusion protein {ECO:0000256|RuleBase:RU004914};	Uncharacterized membrane protein, predicted efflux pump	GO:0016021,integral component of membrane; GO:0015297,antiporter activity; GO:0015238,drug transmembrane transporter activity; GO:0006855,drug transmembrane transport	MatE
136	FtPinG0006000700.01	Ft4	42071377	42073582	+	AT5G17700| MATE efflux family protein	LOC_Os11g03240|MATE efflux family protein, putative, expressed	K03327 multidrug resistance protein, MATE family | (RefSeq) protein DETOXIFICATION 24-like (A)	protein DETOXIFICATION 24-like [Durio zibethinus]	RecName: Full=Protein DETOXIFICATION 25 {ECO:0000303|PubMed:11739388}; Short=AtDTX25 {ECO:0000303|PubMed:11739388}; AltName: Full=Multidrug and toxic compound extrusion protein 25 {ECO:0000305}; Short=MATE protein 25 {ECO:0000305};	RecName: Full=Protein DETOXIFICATION {ECO:0000256|RuleBase:RU004914}; AltName: Full=Multidrug and toxic compound extrusion protein {ECO:0000256|RuleBase:RU004914};	Uncharacterized membrane protein, predicted efflux pump	GO:0016021,integral component of membrane; GO:0015297,antiporter activity; GO:0015238,drug transmembrane transporter activity; GO:0006855,drug transmembrane transport	MatE
137	FtPinG0006000900.01	Ft4	42074121	42074399	+	AT3G59030| TT12, ATTT12 , MATE efflux family protein	LOC_Os03g37490|MATE efflux family protein, putative, expressed	K03327 multidrug resistance protein, MATE family | (RefSeq) protein DETOXIFICATION 41 (A)	multidrug resistance pump, putative [Ricinus communis]	RecName: Full=Protein DETOXIFICATION 41 {ECO:0000303|PubMed:11739388}; Short=AtDTX41 {ECO:0000303|PubMed:11739388}; AltName: Full=Multidrug and toxic compound extrusion protein 41 {ECO:0000305}; Short=MATE protein 41 {ECO:0000305}; AltName: Full=Protein TANNIN-DEFICIENT SEED 3 {ECO:0000303|PubMed:12376625, ECO:0000303|PubMed:24903359}; AltName: Full=Protein TRANSPARENT TESTA 12 {ECO:0000303|PubMe…	SubName: Full=Multidrug resistance pump, putative {ECO:0000313|EMBL:EEF36896.1};	Uncharacterized membrane protein, predicted efflux pump	GO:0016021,integral component of membrane; GO:0009705,plant-type vacuole membrane; GO:0015238,drug transmembrane transporter activity; GO:0015299,solute:proton antiporter activity; GO:0022857,transmembrane transporter activity; GO:0006855,drug transmembrane transport; GO:0009813,flavonoid biosynthetic process; GO:0010231,maintenance of seed dormancy; GO:0010023,proanthocyanidin biosynthetic proce…	--
138	FtPinG0006001400.01	Ft4	42077103	42077410	-	AT5G28730| unknown protein; BEST Arabidopsis thaliana protein match is: unknown protein (TAIR:AT1G43722.1); Has 496 Blast hits to 496 proteins in 68 species: Archae - 0; Bacteria - 0; Metazoa - 3; Fungi - 23; Plants - 470; Viruses - 0; Other Eukaryotes - 0 (source: NCBI BLink).	LOC_Os08g38800|retrotransposon protein, putative, unclassified, expressed	--	PREDICTED: uncharacterized protein LOC108222422 [Daucus carota subsp. sativus]	--	SubName: Full=Uncharacterized protein {ECO:0000313|EMBL:EMJ22402.1}; Flags: Fragment;	Predicted transposase	--	--
139	FtPinG0006001500.01	Ft4	42078221	42078529	+	AT5G17700| MATE efflux family protein	LOC_Os11g03240|MATE efflux family protein, putative, expressed	--	--	--	--	--	--	--
140	FtPinG0006002000.01	Ft4	42083357	42083942	-	AT4G23160| CRK8 , cysteine-rich RLK (RECEPTOR-like protein kinase) 8	LOC_Os08g26300|retrotransposon protein, putative, unclassified, expressed	--	--	--	--	--	--	--
141	FtPinG0006002400.01	Ft4	42087411	42088134	-	--	LOC_Os01g03830|retrotransposon protein, putative, unclassified, expressed	--	--	--	--	--	--	--
142	FtPinG0006002700.01	Ft4	42088637	42088869	+	--	--	--	--	--	--	--	--	--
143	FtPinG0006002900.01	Ft4	42090013	42091455	+	AT3G03620| MATE efflux family protein	LOC_Os12g03260|MATE efflux family protein, putative, expressed	--	--	--	--	--	--	--
144	FtPinG0006003100.01	Ft4	42099032	42103481	+	AT3G03620| MATE efflux family protein	LOC_Os11g03240|MATE efflux family protein, putative, expressed	K03327 multidrug resistance protein, MATE family | (RefSeq) protein DETOXIFICATION 24 (A)	PREDICTED: protein DETOXIFICATION 24 [Theobroma cacao]	RecName: Full=Protein DETOXIFICATION 24 {ECO:0000303|PubMed:11739388}; Short=AtDTX24 {ECO:0000303|PubMed:11739388}; AltName: Full=Multidrug and toxic compound extrusion protein 24 {ECO:0000305}; Short=MATE protein 24 {ECO:0000305};	RecName: Full=Protein DETOXIFICATION {ECO:0000256|RuleBase:RU004914}; AltName: Full=Multidrug and toxic compound extrusion protein {ECO:0000256|RuleBase:RU004914};	Uncharacterized membrane protein, predicted efflux pump	GO:0016021,integral component of membrane; GO:0015297,antiporter activity; GO:0015238,drug transmembrane transporter activity; GO:0006855,drug transmembrane transport	MatE
145	FtPinG0006003600.01	Ft4	42107380	42108843	-	AT3G21000| Gag-Pol-related retrotransposon family protein	LOC_Os07g05280|retrotransposon protein, putative, unclassified, expressed	K03006 DNA-directed RNA polymerase II subunit RPB1 [EC:2.7.7.6] | (RefSeq) LOW QUALITY PROTEIN: DNA-directed RNA polymerase II subunit 1-like (A)	uncharacterized protein LOC109827988 [Asparagus officinalis]	RecName: Full=Retrovirus-related Pol polyprotein from transposon TNT 1-94; Includes: RecName: Full=Protease; EC=3.4.23.-; Includes: RecName: Full=Reverse transcriptase; EC=2.7.7.49; Includes: RecName: Full=Endonuclease;	SubName: Full=uncharacterized protein LOC104612075 {ECO:0000313|RefSeq:XP_010277694.1};	FOG: Transposon-encoded proteins with TYA, reverse transcriptase, integrase domains in various combinations	GO:0004190,aspartic-type endopeptidase activity; GO:0004519,endonuclease activity; GO:0003676,nucleic acid binding; GO:0003964,RNA-directed DNA polymerase activity; GO:0008270,zinc ion binding; GO:0015074,DNA integration	Zinc knuckle
146	FtPinG0006003700.01	Ft4	42110244	42110456	+	--	--	K02946 small subunit ribosomal protein S10 | (RefSeq) ribosomal protein S10, mitochondrial (A)	PREDICTED: ribosomal protein S10, mitochondrial [Capsicum annuum]	RecName: Full=Ribosomal protein S10, mitochondrial;	SubName: Full=ribosomal protein S10, mitochondrial {ECO:0000313|RefSeq:XP_016578787.1};	--	GO:0005739,mitochondrion; GO:0005840,ribosome; GO:0003735,structural constituent of ribosome; GO:0006412,translation	Ribosomal protein S10p/S20e
147	FtPinG0006004100.01	Ft4	42133379	42138099	+	AT3G03620| MATE efflux family protein	LOC_Os11g03240|MATE efflux family protein, putative, expressed	K03327 multidrug resistance protein, MATE family | (RefSeq) protein DETOXIFICATION 24 (A)	PREDICTED: protein DETOXIFICATION 24 [Vitis vinifera]	RecName: Full=Protein DETOXIFICATION 24 {ECO:0000303|PubMed:11739388}; Short=AtDTX24 {ECO:0000303|PubMed:11739388}; AltName: Full=Multidrug and toxic compound extrusion protein 24 {ECO:0000305}; Short=MATE protein 24 {ECO:0000305};	RecName: Full=Protein DETOXIFICATION {ECO:0000256|RuleBase:RU004914}; AltName: Full=Multidrug and toxic compound extrusion protein {ECO:0000256|RuleBase:RU004914};	Uncharacterized membrane protein, predicted efflux pump	GO:0016021,integral component of membrane; GO:0015297,antiporter activity; GO:0015238,drug transmembrane transporter activity; GO:0006855,drug transmembrane transport	MatE
148	FtPinG0006004400.01	Ft4	42162059	42164559	-	AT5G17700| MATE efflux family protein	LOC_Os11g03484|MATE efflux family protein, putative, expressed	K03327 multidrug resistance protein, MATE family | (RefSeq) protein DETOXIFICATION 24-like (A)	hypothetical protein EUGRSUZ_A021552, partial [Eucalyptus grandis]	RecName: Full=Protein DETOXIFICATION 25 {ECO:0000303|PubMed:11739388}; Short=AtDTX25 {ECO:0000303|PubMed:11739388}; AltName: Full=Multidrug and toxic compound extrusion protein 25 {ECO:0000305}; Short=MATE protein 25 {ECO:0000305};	SubName: Full=Uncharacterized protein {ECO:0000313|EMBL:KCW89946.1}; Flags: Fragment;	Uncharacterized membrane protein, predicted efflux pump	GO:0016021,integral component of membrane; GO:0015297,antiporter activity; GO:0015238,drug transmembrane transporter activity; GO:0006855,drug transmembrane transport	MatE
149	FtPinG0006004500.01	Ft4	42193418	42197603	+	AT3G03620| MATE efflux family protein	LOC_Os11g03240|MATE efflux family protein, putative, expressed	K03327 multidrug resistance protein, MATE family | (RefSeq) protein DETOXIFICATION 24 (A)	PREDICTED: protein DETOXIFICATION 24 [Vitis vinifera]	RecName: Full=Protein DETOXIFICATION 24 {ECO:0000303|PubMed:11739388}; Short=AtDTX24 {ECO:0000303|PubMed:11739388}; AltName: Full=Multidrug and toxic compound extrusion protein 24 {ECO:0000305}; Short=MATE protein 24 {ECO:0000305};	RecName: Full=Protein DETOXIFICATION {ECO:0000256|RuleBase:RU004914}; AltName: Full=Multidrug and toxic compound extrusion protein {ECO:0000256|RuleBase:RU004914};	Uncharacterized membrane protein, predicted efflux pump	GO:0016021,integral component of membrane; GO:0015297,antiporter activity; GO:0015238,drug transmembrane transporter activity; GO:0006855,drug transmembrane transport	MatE
150	FtPinG0007659600.01	Ft4	42245529	42247141	+	AT3G03620| MATE efflux family protein	LOC_Os12g03200|MATE efflux family protein, putative, expressed	K03327 multidrug resistance protein, MATE family | (RefSeq) protein DETOXIFICATION 24 (A)	hypothetical protein VITISV_037002 [Vitis vinifera]	RecName: Full=Protein DETOXIFICATION 24 {ECO:0000303|PubMed:11739388}; Short=AtDTX24 {ECO:0000303|PubMed:11739388}; AltName: Full=Multidrug and toxic compound extrusion protein 24 {ECO:0000305}; Short=MATE protein 24 {ECO:0000305};	SubName: Full=Uncharacterized protein {ECO:0000313|EMBL:CAN60480.1};	Uncharacterized membrane protein, predicted efflux pump	GO:0016021,integral component of membrane; GO:0015297,antiporter activity; GO:0015238,drug transmembrane transporter activity; GO:0006855,drug transmembrane transport	Kelch motif
151	FtPinG0007659200.01	Ft4	42253916	42258858	+	AT3G03620| MATE efflux family protein	LOC_Os11g03240|MATE efflux family protein, putative, expressed	K03327 multidrug resistance protein, MATE family | (RefSeq) protein DETOXIFICATION 24 (A)	PREDICTED: protein DETOXIFICATION 24 [Vitis vinifera]	RecName: Full=Protein DETOXIFICATION 24 {ECO:0000303|PubMed:11739388}; Short=AtDTX24 {ECO:0000303|PubMed:11739388}; AltName: Full=Multidrug and toxic compound extrusion protein 24 {ECO:0000305}; Short=MATE protein 24 {ECO:0000305};	RecName: Full=Protein DETOXIFICATION {ECO:0000256|RuleBase:RU004914}; AltName: Full=Multidrug and toxic compound extrusion protein {ECO:0000256|RuleBase:RU004914};	Uncharacterized membrane protein, predicted efflux pump	GO:0016021,integral component of membrane; GO:0015297,antiporter activity; GO:0015238,drug transmembrane transporter activity; GO:0006855,drug transmembrane transport	MatE
152	FtPinG0007659000.01	Ft4	42260021	42263842	+	AT3G03620| MATE efflux family protein	LOC_Os11g03240|MATE efflux family protein, putative, expressed	K03327 multidrug resistance protein, MATE family | (RefSeq) protein DETOXIFICATION 24 (A)	PREDICTED: protein DETOXIFICATION 24 [Vitis vinifera]	RecName: Full=Protein DETOXIFICATION 24 {ECO:0000303|PubMed:11739388}; Short=AtDTX24 {ECO:0000303|PubMed:11739388}; AltName: Full=Multidrug and toxic compound extrusion protein 24 {ECO:0000305}; Short=MATE protein 24 {ECO:0000305};	RecName: Full=Protein DETOXIFICATION {ECO:0000256|RuleBase:RU004914}; AltName: Full=Multidrug and toxic compound extrusion protein {ECO:0000256|RuleBase:RU004914};	Uncharacterized membrane protein, predicted efflux pump	GO:0016021,integral component of membrane; GO:0015297,antiporter activity; GO:0015238,drug transmembrane transporter activity; GO:0006855,drug transmembrane transport	MatE
153	FtPinG0007658800.01	Ft4	42271381	42275093	+	AT3G03620| MATE efflux family protein	LOC_Os11g03240|MATE efflux family protein, putative, expressed	K03327 multidrug resistance protein, MATE family | (RefSeq) protein DETOXIFICATION 24 (A)	PREDICTED: protein DETOXIFICATION 24 [Vitis vinifera]	RecName: Full=Protein DETOXIFICATION 24 {ECO:0000303|PubMed:11739388}; Short=AtDTX24 {ECO:0000303|PubMed:11739388}; AltName: Full=Multidrug and toxic compound extrusion protein 24 {ECO:0000305}; Short=MATE protein 24 {ECO:0000305};	RecName: Full=Protein DETOXIFICATION {ECO:0000256|RuleBase:RU004914}; AltName: Full=Multidrug and toxic compound extrusion protein {ECO:0000256|RuleBase:RU004914};	Uncharacterized membrane protein, predicted efflux pump	GO:0016021,integral component of membrane; GO:0015297,antiporter activity; GO:0015238,drug transmembrane transporter activity; GO:0006855,drug transmembrane transport	MatE
154	FtPinG0007658200.01	Ft4	42286191	42289586	+	AT3G03620| MATE efflux family protein	LOC_Os11g03240|MATE efflux family protein, putative, expressed	K03327 multidrug resistance protein, MATE family | (RefSeq) protein DETOXIFICATION 24 (A)	PREDICTED: protein DETOXIFICATION 24 [Vitis vinifera]	RecName: Full=Protein DETOXIFICATION 24 {ECO:0000303|PubMed:11739388}; Short=AtDTX24 {ECO:0000303|PubMed:11739388}; AltName: Full=Multidrug and toxic compound extrusion protein 24 {ECO:0000305}; Short=MATE protein 24 {ECO:0000305};	RecName: Full=Protein DETOXIFICATION {ECO:0000256|RuleBase:RU004914}; AltName: Full=Multidrug and toxic compound extrusion protein {ECO:0000256|RuleBase:RU004914};	Uncharacterized membrane protein, predicted efflux pump	GO:0016021,integral component of membrane; GO:0015297,antiporter activity; GO:0015238,drug transmembrane transporter activity; GO:0006855,drug transmembrane transport	MatE
155	FtPinG0007658000.01	Ft4	42297620	42301177	+	AT5G17700| MATE efflux family protein	LOC_Os11g03240|MATE efflux family protein, putative, expressed	K03327 multidrug resistance protein, MATE family | (RefSeq) protein DETOXIFICATION 24 (A)	PREDICTED: protein DETOXIFICATION 24 [Vitis vinifera]	RecName: Full=Protein DETOXIFICATION 25 {ECO:0000303|PubMed:11739388}; Short=AtDTX25 {ECO:0000303|PubMed:11739388}; AltName: Full=Multidrug and toxic compound extrusion protein 25 {ECO:0000305}; Short=MATE protein 25 {ECO:0000305};	RecName: Full=Protein DETOXIFICATION {ECO:0000256|RuleBase:RU004914}; AltName: Full=Multidrug and toxic compound extrusion protein {ECO:0000256|RuleBase:RU004914};	Uncharacterized membrane protein, predicted efflux pump	GO:0016021,integral component of membrane; GO:0015297,antiporter activity; GO:0015238,drug transmembrane transporter activity; GO:0006855,drug transmembrane transport	MatE
156	FtPinG0004731600.01	Ft4	42330881	42334381	+	AT3G03620| MATE efflux family protein	LOC_Os11g03240|MATE efflux family protein, putative, expressed	K03327 multidrug resistance protein, MATE family | (RefSeq) protein DETOXIFICATION 24 (A)	PREDICTED: protein DETOXIFICATION 24 [Vitis vinifera]	RecName: Full=Protein DETOXIFICATION 24 {ECO:0000303|PubMed:11739388}; Short=AtDTX24 {ECO:0000303|PubMed:11739388}; AltName: Full=Multidrug and toxic compound extrusion protein 24 {ECO:0000305}; Short=MATE protein 24 {ECO:0000305};	RecName: Full=Protein DETOXIFICATION {ECO:0000256|RuleBase:RU004914}; AltName: Full=Multidrug and toxic compound extrusion protein {ECO:0000256|RuleBase:RU004914};	Uncharacterized membrane protein, predicted efflux pump	GO:0016021,integral component of membrane; GO:0015297,antiporter activity; GO:0015238,drug transmembrane transporter activity; GO:0006855,drug transmembrane transport	MatE
157	FtPinG0004731300.01	Ft4	42337891	42338133	-	AT5G47110| LIL3:2 , Chlorophyll A-B binding family protein	LOC_Os02g03330|expressed protein	--	light-harvesting complex-like protein 3 isotype 2, chloroplastic [Brassica napus]	RecName: Full=Light-harvesting complex-like protein 3 isotype 2, chloroplastic {ECO:0000305}; AltName: Full=LHC-like protein 3 isoform 2 {ECO:0000305}; Flags: Precursor;	SubName: Full=BnaC02g33160D protein {ECO:0000313|EMBL:CDY40576.1};	--	GO:0009507,chloroplast; GO:0009535,chloroplast thylakoid membrane; GO:0016021,integral component of membrane; GO:0009523,photosystem II; GO:0042651,thylakoid membrane; GO:0016168,chlorophyll binding; GO:0019899,enzyme binding; GO:0042802,identical protein binding; GO:0043495,protein membrane anchor; GO:0015979,photosynthesis; GO:1902326,positive regulation of chlorophyll biosynthetic process; GO:…	--
158	FtPinG0004730900.01	Ft4	42340437	42340890	-	AT4G23160| CRK8 , cysteine-rich RLK (RECEPTOR-like protein kinase) 8	LOC_Os11g47010|retrotransposon protein, putative, unclassified, expressed	--	--	--	--	--	--	--
159	FtPinG0004730800.01	Ft4	42347654	42350617	+	AT5G17700| MATE efflux family protein	LOC_Os11g03240|MATE efflux family protein, putative, expressed	K03327 multidrug resistance protein, MATE family | (RefSeq) protein DETOXIFICATION 24 (A)	PREDICTED: protein DETOXIFICATION 24 [Vitis vinifera]	RecName: Full=Protein DETOXIFICATION 25 {ECO:0000303|PubMed:11739388}; Short=AtDTX25 {ECO:0000303|PubMed:11739388}; AltName: Full=Multidrug and toxic compound extrusion protein 25 {ECO:0000305}; Short=MATE protein 25 {ECO:0000305};	RecName: Full=Protein DETOXIFICATION {ECO:0000256|RuleBase:RU004914}; AltName: Full=Multidrug and toxic compound extrusion protein {ECO:0000256|RuleBase:RU004914};	Uncharacterized membrane protein, predicted efflux pump	GO:0016021,integral component of membrane; GO:0015297,antiporter activity; GO:0015238,drug transmembrane transporter activity; GO:0006855,drug transmembrane transport	FtsX-like permease family
160	FtPinG0004730100.01	Ft4	42388679	42389924	-	--	--	K05016 chloride channel 7 | (RefSeq) chloride channel protein CLC-b-like (A)	Chloride channel CLC-b -like protein [Gossypium arboreum]	RecName: Full=Chloride channel protein CLC-a; Short=AtCLC-a; AltName: Full=CBS domain-containing protein CBSCLC5;	SubName: Full=Chloride channel CLC-b-like protein {ECO:0000313|EMBL:KHF97413.1};	Cl- channel CLC-7 and related proteins (CLC superfamily)	GO:0034707,chloride channel complex; GO:0005622,intracellular; GO:0009705,plant-type vacuole membrane; GO:0015112,nitrate transmembrane transporter activity; GO:0009671,nitrate:proton symporter activity; GO:0005247,voltage-gated chloride channel activity; GO:1902476,chloride transmembrane transport; GO:0006821,chloride transport; GO:0015706,nitrate transport; GO:0034765,regulation of ion transmem…	Voltage gated chloride channel
161	FtPinG0004730000.01	Ft4	42397051	42397365	+	AT5G17700| MATE efflux family protein	LOC_Os11g03240|MATE efflux family protein, putative, expressed	K03327 multidrug resistance protein, MATE family | (RefSeq) protein DETOXIFICATION 24 (A)	hypothetical protein HannXRQ_Chr13g0396751 [Helianthus annuus]	RecName: Full=Protein DETOXIFICATION 25 {ECO:0000303|PubMed:11739388}; Short=AtDTX25 {ECO:0000303|PubMed:11739388}; AltName: Full=Multidrug and toxic compound extrusion protein 25 {ECO:0000305}; Short=MATE protein 25 {ECO:0000305};	SubName: Full=Uncharacterized protein {ECO:0000313|EMBL:OTG00951.1};	Uncharacterized membrane protein, predicted efflux pump	GO:0016021,integral component of membrane; GO:0015297,antiporter activity; GO:0015238,drug transmembrane transporter activity; GO:0006855,drug transmembrane transport	MatE
162	FtPinG0004729600.01	Ft4	42401516	42404263	+	AT3G03620| MATE efflux family protein	LOC_Os11g03240|MATE efflux family protein, putative, expressed	K03327 multidrug resistance protein, MATE family | (RefSeq) protein DETOXIFICATION 24 (A)	unnamed protein product, partial [Vitis vinifera]	RecName: Full=Protein DETOXIFICATION 24 {ECO:0000303|PubMed:11739388}; Short=AtDTX24 {ECO:0000303|PubMed:11739388}; AltName: Full=Multidrug and toxic compound extrusion protein 24 {ECO:0000305}; Short=MATE protein 24 {ECO:0000305};	RecName: Full=Protein DETOXIFICATION {ECO:0000256|RuleBase:RU004914}; AltName: Full=Multidrug and toxic compound extrusion protein {ECO:0000256|RuleBase:RU004914};	Uncharacterized membrane protein, predicted efflux pump	GO:0016021,integral component of membrane; GO:0015297,antiporter activity; GO:0015238,drug transmembrane transporter activity; GO:0006855,drug transmembrane transport	MatE
163	FtPinG0004728600.01	Ft4	42407265	42413682	+	AT3G03620| MATE efflux family protein	LOC_Os11g03240|MATE efflux family protein, putative, expressed	K03327 multidrug resistance protein, MATE family | (RefSeq) protein DETOXIFICATION 24 (A)	PREDICTED: protein DETOXIFICATION 24 [Vitis vinifera]	RecName: Full=Protein DETOXIFICATION 24 {ECO:0000303|PubMed:11739388}; Short=AtDTX24 {ECO:0000303|PubMed:11739388}; AltName: Full=Multidrug and toxic compound extrusion protein 24 {ECO:0000305}; Short=MATE protein 24 {ECO:0000305};	RecName: Full=Protein DETOXIFICATION {ECO:0000256|RuleBase:RU004914}; AltName: Full=Multidrug and toxic compound extrusion protein {ECO:0000256|RuleBase:RU004914};	Uncharacterized membrane protein, predicted efflux pump	GO:0016021,integral component of membrane; GO:0015297,antiporter activity; GO:0015238,drug transmembrane transporter activity; GO:0006855,drug transmembrane transport	MatE
164	FtPinG0004728400.01	Ft4	42415546	42422352	+	AT5G17700| MATE efflux family protein	LOC_Os11g03240|MATE efflux family protein, putative, expressed	--	--	--	--	--	--	--
165	FtPinG0004728000.01	Ft4	42428933	42431706	+	AT5G17700| MATE efflux family protein	LOC_Os12g03200|MATE efflux family protein, putative, expressed	--	--	--	--	--	--	--
166	FtPinG0004727800.01	Ft4	42432191	42433212	+	AT5G17700| MATE efflux family protein	LOC_Os12g03260|MATE efflux family protein, putative, expressed	--	--	--	--	--	--	--
167	FtPinG0004727600.01	Ft4	42441848	42442426	+	AT4G04650| RNA-directed DNA polymerase (reverse transcriptase)-related family protein	LOC_Os07g46810|retrotransposon protein, putative, unclassified, expressed	K04728 serine-protein kinase ATM [EC:2.7.11.1] | (RefSeq) serine/threonine-protein kinase ATM-like (A)	PREDICTED: uncharacterized protein LOC105965951 [Erythranthe guttata]	--	SubName: Full=Uncharacterized protein {ECO:0000313|EnsemblPlants:TRIAE_CS42_2AS_TGACv1_112681_AA0343360.1};	FOG: Reverse transcriptase	--	zinc-binding in reverse transcriptase
168	FtPinG0004727000.01	Ft4	42463327	42468279	+	AT5G17700| MATE efflux family protein	LOC_Os11g03240|MATE efflux family protein, putative, expressed	K03327 multidrug resistance protein, MATE family | (RefSeq) protein DETOXIFICATION 24 (A)	PREDICTED: protein DETOXIFICATION 24 [Vitis vinifera]	RecName: Full=Protein DETOXIFICATION 25 {ECO:0000303|PubMed:11739388}; Short=AtDTX25 {ECO:0000303|PubMed:11739388}; AltName: Full=Multidrug and toxic compound extrusion protein 25 {ECO:0000305}; Short=MATE protein 25 {ECO:0000305};	RecName: Full=Protein DETOXIFICATION {ECO:0000256|RuleBase:RU004914}; AltName: Full=Multidrug and toxic compound extrusion protein {ECO:0000256|RuleBase:RU004914};	Uncharacterized membrane protein, predicted efflux pump	GO:0016021,integral component of membrane; GO:0015297,antiporter activity; GO:0015238,drug transmembrane transporter activity; GO:0006855,drug transmembrane transport	MatE
169	FtPinG0005515000.01	Ft4	42482971	42486119	+	AT3G03620| MATE efflux family protein	LOC_Os11g03240|MATE efflux family protein, putative, expressed	K03327 multidrug resistance protein, MATE family | (RefSeq) protein DETOXIFICATION 24 (A)	PREDICTED: protein DETOXIFICATION 24 [Vitis vinifera]	RecName: Full=Protein DETOXIFICATION 24 {ECO:0000303|PubMed:11739388}; Short=AtDTX24 {ECO:0000303|PubMed:11739388}; AltName: Full=Multidrug and toxic compound extrusion protein 24 {ECO:0000305}; Short=MATE protein 24 {ECO:0000305};	RecName: Full=Protein DETOXIFICATION {ECO:0000256|RuleBase:RU004914}; AltName: Full=Multidrug and toxic compound extrusion protein {ECO:0000256|RuleBase:RU004914};	Uncharacterized membrane protein, predicted efflux pump	GO:0016021,integral component of membrane; GO:0015297,antiporter activity; GO:0015238,drug transmembrane transporter activity; GO:0006855,drug transmembrane transport	Polysaccharide biosynthesis C-terminal domain
170	FtPinG0005514700.01	Ft4	42487912	42489240	-	AT1G08700| PS1 , Presenilin-1	LOC_Os01g16930|presenilin, putative, expressed	K04505 presenilin 1 [EC:3.4.23.-] | (RefSeq) presenilin-like protein At1g08700 (A)	presenilin-like protein At1g08700 [Chenopodium quinoa]	RecName: Full=Presenilin-like protein At1g08700;	RecName: Full=Presenilin {ECO:0000256|RuleBase:RU361148}; EC=3.4.23.- {ECO:0000256|RuleBase:RU361148};	Presenilin	GO:0005789,endoplasmic reticulum membrane; GO:0000139,Golgi membrane; GO:0005798,Golgi-associated vesicle; GO:0005887,integral component of plasma membrane; GO:0043231,intracellular membrane-bounded organelle; GO:0005634,nucleus; GO:0004190,aspartic-type endopeptidase activity; GO:0004175,endopeptidase activity; GO:0007219,Notch signaling pathway; GO:0016485,protein processing	Presenilin
171	FtPinG0005514600.01	Ft4	42494528	42498996	+	AT3G03620| MATE efflux family protein	LOC_Os12g03260|MATE efflux family protein, putative, expressed	K03327 multidrug resistance protein, MATE family | (RefSeq) protein TRANSPARENT TESTA 12-like (A)	Multi antimicrobial extrusion protein [Corchorus olitorius]	RecName: Full=Protein DETOXIFICATION 24 {ECO:0000303|PubMed:11739388}; Short=AtDTX24 {ECO:0000303|PubMed:11739388}; AltName: Full=Multidrug and toxic compound extrusion protein 24 {ECO:0000305}; Short=MATE protein 24 {ECO:0000305};	RecName: Full=Protein DETOXIFICATION {ECO:0000256|RuleBase:RU004914}; AltName: Full=Multidrug and toxic compound extrusion protein {ECO:0000256|RuleBase:RU004914};	Uncharacterized membrane protein, predicted efflux pump	GO:0016021,integral component of membrane; GO:0015297,antiporter activity; GO:0015238,drug transmembrane transporter activity; GO:0006855,drug transmembrane transport	MatE
172	FtPinG0005514300.01	Ft4	42500606	42501160	-	AT4G20780| CML42 , calmodulin like 42	LOC_Os03g21380|OsCML27 - Calmodulin-related calcium sensor protein, expressed	--	--	--	--	--	--	--
173	FtPinG0005514100.01	Ft4	42522690	42526600	-	AT1G05790| lipase class 3 family protein	LOC_Os04g41200|lipase, putative, expressed	K13806 sn1-specific diacylglycerol lipase [EC:3.1.1.-] | (RefSeq) uncharacterized LOC100810158 (A)	hypothetical protein BVRB_5g111280 [Beta vulgaris subsp. vulgaris]	--	SubName: Full=Uncharacterized protein {ECO:0000313|EMBL:KMT11140.1};	Predicted lipase/calmodulin-binding heat-shock protein	GO:0016021,integral component of membrane; GO:0016787,hydrolase activity; GO:0006629,lipid metabolic process	Lipase (class 3)
174	FtPinG0005513900.01	Ft4	42527159	42529291	-	AT4G23160| CRK8 , cysteine-rich RLK (RECEPTOR-like protein kinase) 8	LOC_Os07g36710|retrotransposon protein, putative, unclassified, expressed	K07305 peptide-methionine (R)-S-oxide reductase [EC:1.8.4.12] | (RefSeq) uncharacterized mitochondrial protein AtMg00810-like (A)	hypothetical protein CFOL_v3_13709, partial [Cephalotus follicularis]	RecName: Full=Retrovirus-related Pol polyprotein from transposon RE1; AltName: Full=Retro element 1 {ECO:0000303|PubMed:10689195}; Short=AtRE1 {ECO:0000303|PubMed:10689195}; Includes: RecName: Full=Protease RE1; EC=3.4.23.-; Includes: RecName: Full=Reverse transcriptase RE1; EC=2.7.7.49; Includes: RecName: Full=Endonuclease RE1;	SubName: Full=Uncharacterized protein {ECO:0000313|EMBL:GAV70211.1}; Flags: Fragment;	FOG: Transposon-encoded proteins with TYA, reverse transcriptase, integrase domains in various combinations	GO:0004190,aspartic-type endopeptidase activity; GO:0004519,endonuclease activity; GO:0046872,metal ion binding; GO:0003676,nucleic acid binding; GO:0003964,RNA-directed DNA polymerase activity; GO:0015074,DNA integration; GO:0006310,DNA recombination	--
175	FtPinG0005126400.01	Ft4	42572181	42572859	+	AT2G28840| XBAT31 , XB3 ortholog 1 in Arabidopsis thaliana	LOC_Os07g09530|ankyrin repeat family protein, putative, expressed	K15503 serine/threonine-protein phosphatase 6 regulatory ankyrin repeat subunit B | (RefSeq) ankyrin-3-like (A)	PREDICTED: serine/threonine-protein phosphatase 6 regulatory ankyrin repeat subunit A [Beta vulgaris subsp. vulgaris]	RecName: Full=Putative E3 ubiquitin-protein ligase XBAT31; EC=2.3.2.27; AltName: Full=Ankyrin repeat domain and RING finger-containing protein XBAT31; AltName: Full=Protein XB3 homolog 1; AltName: Full=RING-type E3 ubiquitin transferase XB31;	SubName: Full=Uncharacterized protein {ECO:0000313|EMBL:CCB44262.1};	FOG: Ankyrin repeat	GO:0046872,metal ion binding; GO:0016740,transferase activity; GO:0016567,protein ubiquitination	Ankyrin repeat
176	FtPinG0005126200.01	Ft4	42572699	42573591	+	AT4G03500| Ankyrin repeat family protein	LOC_Os11g24840|ankyrin repeat family protein, putative, expressed	--	hypothetical protein LOC_Os11g24840 [Oryza sativa Japonica Group]	--	SubName: Full=Uncharacterized protein {ECO:0000313|EnsemblPlants:OMERI11G10290.1};	FOG: Ankyrin repeat	GO:0016021,integral component of membrane	Ankyrin repeats (many copies)
177	FtPinG0005126000.01	Ft4	42578719	42579938	+	AT3G14470| NB-ARC domain-containing disease resistance protein	LOC_Os10g07400|disease resistance RPP13-like protein 1, putative, expressed	K05387 glutamate receptor, ionotropic, plant | (RefSeq) glutamate receptor 2.1-like (A)	putative disease resistance protein RGA4 [Hevea brasiliensis]	RecName: Full=Putative disease resistance RPP13-like protein 1;	SubName: Full=Uncharacterized protein {ECO:0000313|EMBL:OAY40011.1};	Apoptotic ATPase	GO:0005886,plasma membrane; GO:0043531,ADP binding; GO:0005524,ATP binding; GO:0009626,plant-type hypersensitive response; GO:0007165,signal transduction	Rx N-terminal domain
178	FtPinG0005125800.01	Ft4	42581186	42582454	+	AT3G14460| LRR and NB-ARC domains-containing disease resistance protein	LOC_Os03g40194|disease resistance RPP13-like protein 1, putative, expressed	K19613 leucine-rich repeat protein SHOC2 | (GenBank) disease resistance protein (CC-NBS-LRR class) family protein (A)	putative disease resistance protein RGA3 [Hevea brasiliensis]	RecName: Full=Disease resistance protein RGA2; AltName: Full=Blight resistance protein RPI; AltName: Full=RGA2-blb;	SubName: Full=Uncharacterized protein {ECO:0000313|EMBL:KDP40558.1};	Apoptotic ATPase	GO:0043531,ADP binding; GO:0005524,ATP binding; GO:0006952,defense response	Leucine rich repeat
179	FtPinG0005125200.01	Ft4	42622063	42627003	+	AT3G43190| SUS4, ATSUS4 , sucrose synthase 4	LOC_Os06g09450|sucrose synthase, putative, expressed	K00695 sucrose synthase [EC:2.4.1.13] | (RefSeq) sucrose synthase (A)	sucrose synthase [Chenopodium quinoa]	RecName: Full=Sucrose synthase; EC=2.4.1.13; AltName: Full=Nodulin-100; Short=N-100; AltName: Full=Sucrose-UDP glucosyltransferase;	RecName: Full=Sucrose synthase {ECO:0000256|RuleBase:RU280817}; EC=2.4.1.13 {ECO:0000256|RuleBase:RU280817};	Glycosyltransferase	GO:0016157,sucrose synthase activity; GO:0009877,nodulation; GO:0005985,sucrose metabolic process	Glycosyl transferases group 1
180	FtPinG0005125000.01	Ft4	42627926	42629235	+	AT5G04970| Plant invertase/pectin methylesterase inhibitor superfamily	LOC_Os07g47830|pectinesterase, putative, expressed	K01051 pectinesterase [EC:3.1.1.11] | (RefSeq) pectinesterase-like (A)	pectinesterase-like [Chenopodium quinoa]	RecName: Full=Pectinesterase; Short=PE; EC=3.1.1.11; AltName: Full=Pectin methylesterase;	RecName: Full=Pectinesterase {ECO:0000256|RuleBase:RU000589}; EC=3.1.1.11 {ECO:0000256|RuleBase:RU000589};	--	GO:0005618,cell wall; GO:0005576,extracellular region; GO:0045330,aspartyl esterase activity; GO:0030599,pectinesterase activity; GO:0042545,cell wall modification; GO:0045490,pectin catabolic process	Pectinesterase
181	FtPinG0005124800.01	Ft4	42638816	42639169	+	AT5G20820| SAUR-like auxin-responsive protein family	LOC_Os08g35110|OsSAUR33 - Auxin-responsive SAUR gene family member, expressed	K07441 beta-1,4-N-acetylglucosaminyltransferase [EC:2.4.1.141] | (RefSeq) UDP-N-acetylglucosamine transferase subunit ALG14 homolog (A)	PREDICTED: auxin-responsive protein SAUR72-like [Ziziphus jujuba]	RecName: Full=Auxin-responsive protein SAUR50 {ECO:0000303|PubMed:12036261}; AltName: Full=Protein SMALL AUXIN UP RNA 50 {ECO:0000303|PubMed:12036261};	SubName: Full=Uncharacterized protein {ECO:0000313|EMBL:KZN03164.1};	--	GO:0009734,auxin-activated signaling pathway; GO:0040008,regulation of growth	Auxin responsive protein
182	FtPinG0005124600.01	Ft4	42667416	42672208	+	AT1G19230| Riboflavin synthase-like superfamily protein	LOC_Os09g26660|ferric reductase, putative, expressed	K13447 respiratory burst oxidase [EC:1.6.3.- 1.11.1.-] | (RefSeq) respiratory burst oxidase homolog protein E (A)	PREDICTED: respiratory burst oxidase homolog protein E [Beta vulgaris subsp. vulgaris]	RecName: Full=Respiratory burst oxidase homolog protein E; EC=1.11.1.-; EC=1.6.3.-; AltName: Full=NADPH oxidase RBOHE; Short=AtRBOHE;	SubName: Full=Uncharacterized protein {ECO:0000313|EMBL:KNA17181.1};	Ferric reductase, NADH/NADPH oxidase and related proteins	GO:0016021,integral component of membrane; GO:0005509,calcium ion binding; GO:0050664,oxidoreductase activity, acting on NAD(P)H, oxygen as acceptor; GO:0004601,peroxidase activity	EF-hand domain pair
183	FtPinG0005124300.01	Ft4	42676445	42678953	-	AT1G19240| unknown protein; Has 24 Blast hits to 24 proteins in 11 species: Archae - 0; Bacteria - 0; Metazoa - 0; Fungi - 0; Plants - 24; Viruses - 0; Other Eukaryotes - 0 (source: NCBI BLink).	LOC_Os01g05140|expressed protein	--	Uncharacterized protein TCM_037474 [Theobroma cacao]	--	SubName: Full=Uncharacterized protein {ECO:0000313|EMBL:EOY30175.1};	--	GO:0016021,integral component of membrane	--
184	FtPinG0005124100.01	Ft4	42691785	42694158	-	AT1G19180| TIFY10A , jasmonate-zim-domain protein 1	LOC_Os03g28940|ZIM domain containing protein, putative, expressed	K13464 jasmonate ZIM domain-containing protein | (RefSeq) protein TIFY 10A (A)	protein TIFY 10A [Herrania umbratica]	RecName: Full=Protein TIFY 10A; AltName: Full=Jasmonate ZIM domain-containing protein 1;	SubName: Full=Protein TIFY 10A {ECO:0000313|EMBL:EXB76744.1};	--	GO:0005634,nucleus; GO:0003714,transcription corepressor activity; GO:0042742,defense response to bacterium; GO:0009908,flower development; GO:0009867,jasmonic acid mediated signaling pathway; GO:1903507,negative regulation of nucleic acid-templated transcription; GO:0009555,pollen development; GO:1900067,regulation of cellular response to alkaline pH; GO:0031347,regulation of defense response; G…	Divergent CCT motif
185	FtPinG0005123700.01	Ft4	42698507	42699734	-	AT5G41240| ATGSTT2, GST10B, GSTT2 , glutathione S-transferase THETA 2	LOC_Os12g36400|transposon protein, putative, Pong sub-class, expressed	K00384 thioredoxin reductase (NADPH) [EC:1.8.1.9] | (RefSeq) thioredoxin reductase 2 (A)	PREDICTED: glutathione S-transferase T3-like [Cicer arietinum]	RecName: Full=Glutathione S-transferase T2; Short=AtGSTT2; EC=2.5.1.18; AltName: Full=GST class-theta member 2; AltName: Full=Glutathione S-transferase 10B;	SubName: Full=glutathione S-transferase T3-like {ECO:0000313|RefSeq:XP_012574763.1};	--	GO:0005737,cytoplasm; GO:0005777,peroxisome; GO:0004364,glutathione transferase activity; GO:0006749,glutathione metabolic process; GO:0009407,toxin catabolic process	Myb/SANT-like DNA-binding domain
186	FtPinG0005123400.01	Ft4	42701317	42701691	+	AT5G21960| Integrase-type DNA-binding superfamily protein	LOC_Os04g55520|AP2 domain containing protein, expressed	K09286 EREBP-like factor | (RefSeq) ethylene-responsive transcription factor RAP2-1-like (A)	ethylene-responsive transcription factor ERF016-like [Helianthus annuus]	RecName: Full=Ethylene-responsive transcription factor ERF016;	SubName: Full=Putative DNA-binding domain-containing protein {ECO:0000313|EMBL:OTG29773.1};	--	GO:0005634,nucleus; GO:0003677,DNA binding; GO:0003700,DNA-binding transcription factor activity; GO:0009873,ethylene-activated signaling pathway; GO:0006351,transcription, DNA-templated	AP2 domain
187	FtPinG0005123200.01	Ft4	42708645	42711923	+	AT4G20980| Eukaryotic translation initiation factor 3 subunit 7 (eIF-3)	LOC_Os05g49150|eukaryotic translation initiation factor 3 subunit D, putative, expressed	K03251 translation initiation factor 3 subunit D | (RefSeq) eukaryotic translation initiation factor 3 subunit D-like (A)	eukaryotic translation initiation factor 3 subunit D-like [Chenopodium quinoa]	RecName: Full=Eukaryotic translation initiation factor 3 subunit D {ECO:0000255|HAMAP-Rule:MF_03003}; Short=eIF3d {ECO:0000255|HAMAP-Rule:MF_03003}; AltName: Full=Eukaryotic translation initiation factor 3 subunit 7 {ECO:0000255|HAMAP-Rule:MF_03003}; AltName: Full=eIF-3-zeta {ECO:0000255|HAMAP-Rule:MF_03003}; AltName: Full=p66;	RecName: Full=Eukaryotic translation initiation factor 3 subunit D {ECO:0000256|HAMAP-Rule:MF_03003}; Short=eIF3d {ECO:0000256|HAMAP-Rule:MF_03003}; AltName: Full=Eukaryotic translation initiation factor 3 subunit 7 {ECO:0000256|HAMAP-Rule:MF_03003}; AltName: Full=eIF-3-zeta {ECO:0000256|HAMAP-Rule:MF_03003};	Translation initiation factor 3, subunit d (eIF-3d)	GO:0005852,eukaryotic translation initiation factor 3 complex; GO:0003743,translation initiation factor activity	NMDA receptor-regulated gene protein 2 C-terminus
188	FtPinG0005122800.01	Ft4	42752900	42759763	+	AT1G74960| FAB1, KAS2, ATKAS2 , fatty acid biosynthesis 1	LOC_Os07g42420|3-oxoacyl-synthase, putative, expressed	K09458 3-oxoacyl-[acyl-carrier-protein] synthase II [EC:2.3.1.179] | (RefSeq) 3-oxoacyl-[acyl-carrier-protein] synthase II, chloroplastic (A)	Fatty acid biosynthesis 1 isoform 1 [Theobroma cacao]	RecName: Full=3-oxoacyl-[acyl-carrier-protein] synthase II, chloroplastic; EC=2.3.1.41; AltName: Full=Beta-ketoacyl-acyl-carrier-protein synthase II; Short=AtKAS2; Short=Beta-ketoacyl-ACP synthetase 2; AltName: Full=Protein FATTY ACID BIOSYNTHESIS 1; Flags: Precursor;	SubName: Full=Fatty acid biosynthesis 1 isoform 1 {ECO:0000313|EMBL:EOY30187.1};	3-oxoacyl-(acyl-carrier-protein) synthase (I and II)	GO:0009507,chloroplast; GO:0009570,chloroplast stroma; GO:0009536,plastid; GO:0004315,3-oxoacyl-[acyl-carrier-protein] synthase activity; GO:0009631,cold acclimation; GO:0009793,embryo development ending in seed dormancy; GO:0006633,fatty acid biosynthetic process; GO:0006636,unsaturated fatty acid biosynthetic process	Thiolase, N-terminal domain
189	FtPinG0005123000.01	Ft4	42754931	42755213	+	--	--	--	--	--	--	--	--	--
190	FtPinG0005122100.01	Ft4	42763619	42764194	-	AT5G20740| Plant invertase/pectin methylesterase inhibitor superfamily protein	LOC_Os06g49760|invertase/pectin methylesterase inhibitor family protein, putative, expressed	K01051 pectinesterase [EC:3.1.1.11] | (RefSeq) pectinesterase (A)	PREDICTED: 21 kDa protein [Vitis vinifera]	RecName: Full=Pectinesterase inhibitor 3 {ECO:0000305}; AltName: Full=Pectin methylesterase inhibitor 3 {ECO:0000303|PubMed:19097903}; Short=AtPMEI3 {ECO:0000303|PubMed:28082716}; Flags: Precursor;	SubName: Full=Uncharacterized protein {ECO:0000313|EMBL:CCB51374.1};	--	GO:0048046,apoplast; GO:0004857,enzyme inhibitor activity; GO:1902183,regulation of shoot apical meristem development	Histidine kinase
191	FtPinG0005121900.01	Ft4	42770386	42778785	-	AT2G14680| MEE13 , myosin heavy chain-related	LOC_Os03g31730|expressed protein	--	hypothetical protein COLO4_32503 [Corchorus olitorius]	--	SubName: Full=Uncharacterized protein {ECO:0000313|EMBL:OMO63367.1};	--	GO:0000786,nucleosome; GO:0005634,nucleus; GO:0003677,DNA binding; GO:0006334,nucleosome assembly	TUP1-like enhancer of split
192	FtPinG0005121800.01	Ft4	42785469	42787504	+	AT2G19260| RING/FYVE/PHD zinc finger superfamily protein	LOC_Os04g34720|PHD-finger domain containing protein, putative, expressed	--	uncharacterized protein LOC110799488 isoform X2 [Spinacia oleracea]	--	SubName: Full=Uncharacterized protein {ECO:0000313|EMBL:KNA22432.1};	--	GO:0008270,zinc ion binding	PHD-finger
193	FtPinG0005121400.01	Ft4	42786950	42794028	+	AT2G19260| RING/FYVE/PHD zinc finger superfamily protein	LOC_Os04g34720|PHD-finger domain containing protein, putative, expressed	--	PREDICTED: E3 ubiquitin-protein ligase TRIM33 isoform X1 [Beta vulgaris subsp. vulgaris]	--	SubName: Full=Uncharacterized protein {ECO:0000313|EMBL:KMS96043.1};	--	GO:0008270,zinc ion binding	ELM2 domain
194	FtPinG0005121600.01	Ft4	42789986	42790779	+	--	--	--	--	--	--	--	--	--
195	FtPinG0005121100.01	Ft4	42794668	42797206	-	AT2G14860| Peroxisomal membrane 22 kDa (Mpv17/PMP22) family protein	LOC_Os12g32330|peroxisomal membrane protein, putative, expressed	K13348 protein Mpv17 | (RefSeq) PXMP2/4 family protein 4 (A)	hypothetical protein BVRB_8g190370 [Beta vulgaris subsp. vulgaris]	RecName: Full=Peroxisomal membrane protein PMP22; AltName: Full=22 kDa peroxisomal membrane protein;	SubName: Full=Uncharacterized protein {ECO:0000313|EMBL:KMT03624.1};	Peroxisomal membrane protein MPV17 and related proteins	GO:0005779,integral component of peroxisomal membrane	Mpv17 / PMP22 family
196	FtPinG0005120900.01	Ft4	42799328	42806650	-	AT4G31340| myosin heavy chain-related	LOC_Os08g40790|DNA repair ATPase-related, putative, expressed	--	hypothetical protein SOVF_028850 [Spinacia oleracea]	--	SubName: Full=Uncharacterized protein {ECO:0000313|EMBL:KNA22995.1};	--	GO:0016021,integral component of membrane	Afadin- and alpha -actinin-Binding
197	FtPinG0005120800.01	Ft4	42813365	42818156	+	AT2G14260| PIP , proline iminopeptidase	LOC_Os05g43830|hydrolase, alpha/beta fold family domain containing protein, expressed	K01259 proline iminopeptidase [EC:3.4.11.5] | (RefSeq) proline iminopeptidase isoform X1 (A)	hypothetical protein SOVF_137630 isoform B [Spinacia oleracea]	RecName: Full=Proline iminopeptidase; Short=PIP; EC=3.4.11.5; AltName: Full=Prolyl aminopeptidase; Short=PAP;	RecName: Full=Proline iminopeptidase {ECO:0000256|RuleBase:RU003421}; EC=3.4.11.5 {ECO:0000256|RuleBase:RU003421};	--	GO:0009507,chloroplast; GO:0005829,cytosol; GO:0004177,aminopeptidase activity	TAP-like protein
198	FtPinG0005120500.01	Ft4	42818595	42821031	-	AT5G66500| Tetratricopeptide repeat (TPR)-like superfamily protein	LOC_Os03g42650|vegetative storage protein, putative, expressed	K23541 Ca2+/H+ antiporter, TMEM165/GDT1 family | (RefSeq) pentatricopeptide repeat-containing protein At5g16860-like (A)	PREDICTED: pentatricopeptide repeat-containing protein At5g66500, mitochondrial isoform X1 [Vitis vinifera]	RecName: Full=Pentatricopeptide repeat-containing protein At5g66500, mitochondrial; Flags: Precursor;	SubName: Full=Uncharacterized protein {ECO:0000313|EMBL:CCB57008.1};	FOG: PPR repeat	GO:0043231,intracellular membrane-bounded organelle; GO:0005739,mitochondrion; GO:0004519,endonuclease activity; GO:0003723,RNA binding; GO:0009451,RNA modification	Tetratricopeptide repeat
199	FtPinG0005120200.01	Ft4	42842378	42842768	+	AT3G23120| AtRLP38, RLP38 , receptor like protein 38	LOC_Os11g47310|receptor kinase-like protein, identical, putative, expressed	--	--	--	--	--	--	--
200	FtPinG0005119800.01	Ft4	42863357	42863935	+	AT1G74170| AtRLP13, RLP13 , receptor like protein 13	LOC_Os01g41780|expressed protein	K13466 EIX receptor 1/2 | (RefSeq) receptor-like protein 12 (A)	probable LRR receptor-like serine/threonine-protein kinase At1g12460 [Chenopodium quinoa]	RecName: Full=Receptor-like protein EIX2 {ECO:0000305}; AltName: Full=EIX receptor 2 {ECO:0000312|EMBL:AAR28378.1}; Flags: Precursor;	SubName: Full=Uncharacterized protein {ECO:0000313|EMBL:OMO97851.1};	FOG: Leucine rich repeat	GO:0016021,integral component of membrane; GO:0005886,plasma membrane; GO:0050832,defense response to fungus	--
201	FtPinG0005119500.01	Ft4	42864937	42866272	-	AT5G66500| Tetratricopeptide repeat (TPR)-like superfamily protein	LOC_Os03g42650|vegetative storage protein, putative, expressed	K23541 Ca2+/H+ antiporter, TMEM165/GDT1 family | (RefSeq) putative pentatricopeptide repeat-containing protein At3g23330 (A)	PREDICTED: pentatricopeptide repeat-containing protein At5g66500, mitochondrial isoform X2 [Vitis vinifera]	RecName: Full=Pentatricopeptide repeat-containing protein At5g66500, mitochondrial; Flags: Precursor;	SubName: Full=Uncharacterized protein {ECO:0000313|EMBL:CCB57008.1};	FOG: PPR repeat	GO:0043231,intracellular membrane-bounded organelle; GO:0005739,mitochondrion; GO:0004519,endonuclease activity; GO:0003723,RNA binding; GO:0009451,RNA modification	Pentacotripeptide-repeat region of PRORP
202	FtPinG0005119300.01	Ft4	42872284	42875421	-	AT3G48190| ATM, ATATM , ataxia-telangiectasia mutated	--	K04728 ataxia telangiectasia mutated family protein [EC:2.7.11.1] | (RefSeq) serine/threonine-protein kinase ATM (A)	uncharacterized protein LOC110740047 [Chenopodium quinoa]	--	SubName: Full=Uncharacterized protein {ECO:0000313|EMBL:KNA23453.1};	--	--	--
203	FtPinG0005118900.01	Ft4	42914095	42924781	-	AT1G06670| NIH , nuclear DEIH-boxhelicase	LOC_Os01g56190|HVT1, putative, expressed	K14442 ATP-dependent RNA helicase DHX36 [EC:3.6.4.13] | (RefSeq) DExH-box ATP-dependent RNA helicase DExH6-like (A)	PREDICTED: DExH-box ATP-dependent RNA helicase DExH6-like [Juglans regia]	RecName: Full=DExH-box ATP-dependent RNA helicase DExH6 {ECO:0000305}; EC=3.6.4.13 {ECO:0000305}; AltName: Full=Protein HELICASE IN VASCULAR TISSUE AND TAPETUM {ECO:0000303|PubMed:9225469}; EC=3.6.4.12 {ECO:0000305};	SubName: Full=DExH-box ATP-dependent RNA helicase DExH6-like {ECO:0000313|RefSeq:XP_018860232.1};	ATP-dependent RNA helicase A	GO:0005737,cytoplasm; GO:0005634,nucleus; GO:0005524,ATP binding; GO:0004004,ATP-dependent RNA helicase activity; GO:0004386,helicase activity; GO:0003723,RNA binding; GO:0006396,RNA processing	Ankyrin repeats (many copies)
204	FtPinG0005118600.01	Ft4	42976349	42976859	+	--	LOC_Os11g39720|retrotransposon, putative, centromere-specific, expressed	--	--	--	--	--	--	--
205	FtPinG0005118200.01	Ft4	42991639	42994723	+	AT2G02050| NADH-ubiquinone oxidoreductase B18 subunit, putative	LOC_Os03g03770|expressed protein	K03963 NADH dehydrogenase (ubiquinone) 1 beta subcomplex subunit 7 | (RefSeq) NADH dehydrogenase [ubiquinone] 1 beta subcomplex subunit 7 (A)	NADH dehydrogenase [ubiquinone]	RecName: Full=NADH dehydrogenase [ubiquinone] 1 beta subcomplex subunit 7;	SubName: Full=Uncharacterized protein {ECO:0000313|EMBL:KNA06216.1};	NADH:ubiquinone oxidoreductase, NDUFB7/B18 subunit	GO:0005758,mitochondrial intermembrane space; GO:0031966,mitochondrial membrane; GO:0005747,mitochondrial respiratory chain complex I; GO:0005739,mitochondrion; GO:0045271,respiratory chain complex I; GO:0008137,NADH dehydrogenase (ubiquinone) activity; GO:0009853,photorespiration	NADH-ubiquinone oxidoreductase B18 subunit (NDUFB7)
206	FtPinG0005118400.01	Ft4	42992791	42993731	+	--	--	--	--	--	--	--	--	--
207	FtPinG0005117700.01	Ft4	43003595	43004735	-	--	LOC_Os02g58440|zinc finger C-x8-C-x5-C-x3-H type family protein, expressed	--	Zinc finger, CCCH-type [Corchorus olitorius]	RecName: Full=Zinc finger CCCH domain-containing protein 19; Short=OsC3H19;	SubName: Full=Zinc finger, CCCH-type {ECO:0000313|EMBL:OMO72667.1};	--	GO:0003677,DNA binding; GO:0046872,metal ion binding	--
208	FtPinG0005117500.01	Ft4	43003716	43007043	-	AT2G02160| CCCH-type zinc finger family protein	LOC_Os04g57600|zinc finger C-x8-C-x5-C-x3-H type family protein, expressed	K22415 zinc finger CCCH domain-containing protein 11 | (RefSeq) zinc finger CCCH domain-containing protein 34-like (A)	PREDICTED: zinc finger CCCH domain-containing protein 17 [Prunus mume]	RecName: Full=Zinc finger CCCH domain-containing protein 17; Short=AtC3H17;	SubName: Full=Uncharacterized protein {ECO:0000313|EMBL:EMJ23073.1};	Uncharacterized conserved protein	GO:0003677,DNA binding; GO:0046872,metal ion binding; GO:0003729,mRNA binding	Torus domain
209	FtPinG0005117200.01	Ft4	43019899	43033334	+	AT1G08840| emb2411 , DNA replication helicase, putative	LOC_Os04g49860|DNA2 - Putative DNA replication helicase 2 protein, expressed	K10742 DNA replication ATP-dependent helicase Dna2 [EC:3.6.4.12] | (RefSeq) DNA replication ATP-dependent helicase/nuclease DNA2 (A)	PREDICTED: DNA replication ATP-dependent helicase/nuclease DNA2 isoform X1 [Beta vulgaris subsp. vulgaris]	RecName: Full=Regulator of nonsense transcripts 1 homolog; EC=3.6.4.-; AltName: Full=ATP-dependent helicase UPF1;	SubName: Full=Uncharacterized protein {ECO:0000313|EMBL:KMS95821.1};	DNA replication helicase	GO:0005737,cytoplasm; GO:0005829,cytosol; GO:0000932,P-body; GO:0005886,plasma membrane; GO:0009506,plasmodesma; GO:0005524,ATP binding; GO:0003677,DNA binding; GO:0004386,helicase activity; GO:0003729,mRNA binding; GO:0008270,zinc ion binding; GO:0042742,defense response to bacterium; GO:0009867,jasmonic acid mediated signaling pathway; GO:0048571,long-day photoperiodism; GO:0000184,nuclear-tran…	UvrD-like helicase C-terminal domain
210	FtPinG0005116700.01	Ft4	43050351	43051736	-	--	--	--	--	--	--	--	--	--
211	FtPinG0005116600.01	Ft4	43052011	43057286	+	AT3G60160| ATMRP9, MRP9, ABCC9 , multidrug resistance-associated protein 9	LOC_Os04g49890|multidrug resistance-associated protein, putative, expressed	K05665 ATP-binding cassette, subfamily C (CFTR/MRP), member 1 [EC:7.6.2.3] | (RefSeq) putative ABC transporter C family member 15 (A)	hypothetical protein BVRB_1g017090 [Beta vulgaris subsp. vulgaris]	RecName: Full=ABC transporter C family member 9; Short=ABC transporter ABCC.9; Short=AtABCC9; EC=3.6.3.44; AltName: Full=ATP-energized glutathione S-conjugate pump 9; AltName: Full=Glutathione S-conjugate-transporting ATPase 9; AltName: Full=Multidrug resistance-associated protein 9;	SubName: Full=Uncharacterized protein {ECO:0000313|EMBL:KNA13620.1};	Multidrug resistance-associated protein/mitoxantrone resistance protein, ABC superfamily	GO:0016021,integral component of membrane; GO:0000325,plant-type vacuole; GO:0009506,plasmodesma; GO:0005774,vacuolar membrane; GO:0005524,ATP binding; GO:0042626,ATPase activity, coupled to transmembrane movement of substances; GO:0008559,xenobiotic transmembrane transporting ATPase activity; GO:0009624,response to nematode; GO:0055085,transmembrane transport	G-protein alpha subunit
212	FtPinG0005116100.01	Ft4	43059038	43059451	-	--	--	--	--	--	--	--	--	--
213	FtPinG0005115600.01	Ft4	43068161	43077388	+	AT2G21630| Sec23/Sec24 protein transport family protein	LOC_Os08g36994|protein transport protein, putative, expressed	K14006 protein transport protein SEC23 | (RefSeq) protein transport protein SEC23 (A)	PREDICTED: protein transport protein SEC23 [Beta vulgaris subsp. vulgaris]	RecName: Full=Protein transport protein Sec24-like At3g07100;	SubName: Full=Uncharacterized protein {ECO:0000313|EMBL:KCW76763.1};	Vesicle coat complex COPII, subunit SEC23	GO:0030127,COPII vesicle coat; GO:0005789,endoplasmic reticulum membrane; GO:0033116,endoplasmic reticulum-Golgi intermediate compartment membrane; GO:0000139,Golgi membrane; GO:0008270,zinc ion binding; GO:0007029,endoplasmic reticulum organization; GO:0080119,ER body organization; GO:0006888,ER to Golgi vesicle-mediated transport; GO:0007030,Golgi organization; GO:0006886,intracellular protein …	Gelsolin repeat
214	FtPinG0005115800.01	Ft4	43070603	43071411	+	--	--	--	--	--	--	--	--	--
215	FtPinG0005115400.01	Ft4	43081576	43087207	+	AT3G01040| GAUT13 , galacturonosyltransferase 13	LOC_Os12g38930|glycosyl transferase 8 domain containing protein, putative, expressed	K20867 galacturonosyltransferase 12/13/14/15 [EC:2.4.1.-] | (RefSeq) probable galacturonosyltransferase 13 (A)	probable galacturonosyltransferase 14 isoform X2 [Durio zibethinus]	RecName: Full=Probable galacturonosyltransferase 13; EC=2.4.1.-;	RecName: Full=Hexosyltransferase {ECO:0000256|RuleBase:RU362027}; EC=2.4.1.- {ECO:0000256|RuleBase:RU362027};	--	GO:0005794,Golgi apparatus; GO:0000139,Golgi membrane; GO:0016021,integral component of membrane; GO:0090406,pollen tube; GO:0047262,polygalacturonate 4-alpha-galacturonosyltransferase activity; GO:0052325,cell wall pectin biosynthetic process; GO:0009555,pollen development; GO:0009860,pollen tube growth	Glucosyltransferase 24
216	FtPinG0005115200.01	Ft4	43089716	43092236	+	AT3G01050| MUB1 , membrane-anchored ubiquitin-fold protein 1 precursor	LOC_Os03g31290|membrane-anchored ubiquitin-fold protein, putative, expressed	--	PREDICTED: membrane-anchored ubiquitin-fold protein 2-like [Nicotiana attenuata]	RecName: Full=Membrane-anchored ubiquitin-fold protein 1; Short=AtMUB1; Short=Membrane-anchored ub-fold protein 1; Flags: Precursor;	RecName: Full=Membrane-anchored ubiquitin-fold protein {ECO:0000256|PIRNR:PIRNR032572};	--	GO:0005886,plasma membrane	DUF2407 ubiquitin-like domain
217	FtPinG0005115000.01	Ft4	43094456	43099605	+	AT5G15450| APG6, CLPB3, CLPB-P , casein lytic proteinase B3	LOC_Os03g31300|chaperone protein clpB 1, putative, expressed	K03695 ATP-dependent Clp protease ATP-binding subunit ClpB | (RefSeq) chaperone protein ClpB3, chloroplastic (A)	PREDICTED: chaperone protein ClpB3, chloroplastic [Beta vulgaris subsp. vulgaris]	RecName: Full=Chaperone protein ClpB3, chloroplastic; AltName: Full=ATP-dependent Clp protease ATP-binding subunit ClpB homolog 3; AltName: Full=Casein lytic proteinase B3; AltName: Full=Protein ALBINO OR PALE GREEN 6; Flags: Precursor;	SubName: Full=Uncharacterized protein {ECO:0000313|EMBL:KRH01254.1, ECO:0000313|EnsemblPlants:GLYMA18G49930.1};	Chaperone HSP104 and related ATP-dependent Clp proteases	GO:0009507,chloroplast; GO:0009570,chloroplast stroma; GO:0009532,plastid stroma; GO:0005524,ATP binding; GO:0009658,chloroplast organization; GO:0016485,protein processing; GO:0009408,response to heat	DNA polymerase III, delta subunit
218	FtPinG0005114700.01	Ft4	43101283	43104243	-	AT5G24800| ATBZIP9, BZO2H2, BZIP9 , basic leucine zipper 9	LOC_Os02g07840|bZIP transcription factor domain containing protein, expressed	--	PREDICTED: basic leucine zipper 9-like [Malus domestica]	RecName: Full=Basic leucine zipper 9; Short=AtbZIP9; Short=bZIP protein 9; AltName: Full=Basic leucine zipper OPAQUE 2 homolog 2; Short=Basic leucine zipper O2 homolog 2;	SubName: Full=Uncharacterized protein {ECO:0000313|EMBL:EMJ23408.1};	--	GO:0005634,nucleus; GO:0003677,DNA binding; GO:0003700,DNA-binding transcription factor activity; GO:0046982,protein heterodimerization activity; GO:0042803,protein homodimerization activity; GO:0071333,cellular response to glucose stimulus; GO:0006351,transcription, DNA-templated	bZIP Maf transcription factor
219	FtPinG0005114300.01	Ft4	43112911	43113453	-	AT5G39670| Calcium-binding EF-hand family protein	LOC_Os11g38780|EF hand family protein, putative	K02183 calmodulin | (RefSeq) probable calcium-binding protein CML45 (A)	probable calcium-binding protein CML45 [Chenopodium quinoa]	RecName: Full=Probable calcium-binding protein CML45; AltName: Full=Calmodulin-like protein 45;	SubName: Full=Putative EF-hand domain pair {ECO:0000313|EMBL:OTF98820.1};	Calmodulin and related proteins (EF-Hand superfamily)	GO:0005509,calcium ion binding	EF-hand domain pair
220	FtPinG0005114100.01	Ft4	43120337	43121835	-	--	--	--	--	--	--	--	--	--
221	FtPinG0005113900.01	Ft4	43122977	43126851	-	AT5G15270| RNA-binding KH domain-containing protein	LOC_Os03g25970|KH domain-containing protein, putative, expressed	K21444 poly(rC)-binding protein 3/4 | (RefSeq) RNA-binding KH domain-containing protein RCF3 isoform X1 (A)	RNA-binding KH domain-containing protein RCF3 isoform X1 [Spinacia oleracea]	RecName: Full=RNA-binding KH domain-containing protein RCF3 {ECO:0000305|PubMed:23087326}; AltName: Full=Protein ENHANCED STRESS RESPONSE 1 {ECO:0000303|PubMed:25985302}; AltName: Full=Protein HIGH OSMOTIC STRESS GENE EXPRESSION 5 {ECO:0000303|PubMed:24146632}; AltName: Full=Protein REGULATOR OF CBF GENE EXPRESSION 3 {ECO:0000303|PubMed:23087326}; AltName: Full=Protein SHINY 1 {ECO:0000303|PubMed…	SubName: Full=Uncharacterized protein {ECO:0000313|EMBL:KNA23587.1};	PolyC-binding proteins alphaCP-1 and related KH domain proteins	GO:0010445,nuclear dicing body; GO:0016607,nuclear speck; GO:0070878,primary miRNA binding; GO:0010286,heat acclimation; GO:0009867,jasmonic acid mediated signaling pathway; GO:0006397,mRNA processing; GO:0031053,primary miRNA processing; GO:1900150,regulation of defense response to fungus; GO:0010468,regulation of gene expression; GO:0006970,response to osmotic stress; GO:0008380,RNA splicing	NusA-like KH domain
222	FtPinG0005113600.01	Ft4	43134481	43137698	+	AT5G15330| ATSPX4, SPX4 , SPX domain gene 4	LOC_Os03g61200|expressed protein	K06653 CDK inhibitor PHO81 | (RefSeq) ankyrin repeat protein nuc-2-like (A)	SPX domain-containing protein 4 [Spinacia oleracea]	RecName: Full=SPX domain-containing protein 4; AltName: Full=Protein SPX DOMAIN GENE 4; Short=AtSPX4;	SubName: Full=Uncharacterized protein {ECO:0000313|EMBL:KNA14015.1};	Protein involved in vacuolar polyphosphate accumulation, contains SPX domain	GO:0005783,endoplasmic reticulum; GO:0016036,cellular response to phosphate starvation	SPX domain
223	FtPinG0005113300.01	Ft4	43138577	43141184	-	AT5G39530| Protein of unknown function (DUF1997)	LOC_Os03g07200|expressed protein	--	PREDICTED: uncharacterized protein LOC107858734 [Capsicum annuum]	--	SubName: Full=uncharacterized protein LOC107858734 {ECO:0000313|RefSeq:XP_016558997.1};	--	--	Protein of unknown function (DUF1997)
224	FtPinG0005113200.01	Ft4	43144520	43146755	+	AT3G19330| Protein of unknown function (DUF677)	LOC_Os06g50410|DUF677 domain containing protein, putative, expressed	--	PREDICTED: UPF0496 protein At3g19330 isoform X2 [Vitis vinifera]	RecName: Full=UPF0496 protein At3g19330;	SubName: Full=Uncharacterized protein {ECO:0000313|EMBL:CBI40808.3};	--	GO:0016021,integral component of membrane; GO:0005886,plasma membrane	--
225	FtPinG0005112800.01	Ft4	43165774	43168757	+	AT3G19330| Protein of unknown function (DUF677)	LOC_Os06g50410|DUF677 domain containing protein, putative, expressed	--	PREDICTED: UPF0496 protein At3g19330 isoform X2 [Vitis vinifera]	RecName: Full=UPF0496 protein At3g19330;	SubName: Full=Uncharacterized protein {ECO:0000313|EMBL:CBI40808.3};	--	GO:0016021,integral component of membrane; GO:0005886,plasma membrane	--
226	FtPinG0005112600.01	Ft4	43174238	43175758	+	AT3G11940| ATRPS5A, AML1, RPS5A , ribosomal protein 5A	LOC_Os11g29190|40S ribosomal protein S5, putative, expressed	K02989 small subunit ribosomal protein S5e | (RefSeq) 40S ribosomal protein S5-like (A)	40S ribosomal protein S5-like [Spinacia oleracea]	RecName: Full=40S ribosomal protein S5-2;	SubName: Full=Uncharacterized protein {ECO:0000313|EMBL:KNA20568.1};	Ribosomal protein S7	GO:0005618,cell wall; GO:0009507,chloroplast; GO:0022626,cytosolic ribosome; GO:0022627,cytosolic small ribosomal subunit; GO:0005886,plasma membrane; GO:0009506,plasmodesma; GO:0005773,vacuole; GO:0003729,mRNA binding; GO:0019843,rRNA binding; GO:0003735,structural constituent of ribosome; GO:0000028,ribosomal small subunit assembly; GO:0006412,translation	Ribosomal protein S7p/S5e
227	FtPinG0005112200.01	Ft4	43204117	43210585	+	AT3G29180| Protein of unknown function (DUF1336)	LOC_Os12g38850|DUF1336 domain containing protein, expressed	--	PREDICTED: uncharacterized protein LOC104887308 [Beta vulgaris subsp. vulgaris]	RecName: Full=Protein ENHANCED DISEASE RESISTANCE 2;	SubName: Full=Uncharacterized protein {ECO:0000313|EMBL:KCW56255.1};	--	GO:0005789,endoplasmic reticulum membrane; GO:0010008,endosome membrane; GO:0016021,integral component of membrane; GO:0005886,plasma membrane; GO:0008289,lipid binding; GO:0070273,phosphatidylinositol-4-phosphate binding; GO:0009873,ethylene-activated signaling pathway; GO:1900056,negative regulation of leaf senescence; GO:0009626,plant-type hypersensitive response; GO:1900150,regulation of defe…	Protein of unknown function (DUF1336)
228	FtPinG0005111700.01	Ft4	43213262	43216243	-	AT1G13960| WRKY4 , WRKY DNA-binding protein 4	LOC_Os12g32250|WRKY96, expressed	K08819 cyclin-dependent kinase 12/13 [EC:2.7.11.22 2.7.11.23] | (RefSeq) WRKY58; probable WRKY transcription factor 58 (A)	hypothetical protein BVRB_2g040120 [Beta vulgaris subsp. vulgaris]	RecName: Full=Probable WRKY transcription factor 4; AltName: Full=WRKY DNA-binding protein 4;	SubName: Full=WRKY domain class transcription factor {ECO:0000313|EMBL:AGW17296.1};	--	GO:0005634,nucleus; GO:0003677,DNA binding; GO:0003700,DNA-binding transcription factor activity; GO:0046872,metal ion binding; GO:0043565,sequence-specific DNA binding; GO:0044212,transcription regulatory region DNA binding; GO:0006952,defense response; GO:1900425,negative regulation of defense response to bacterium; GO:1900150,regulation of defense response to fungus; GO:0009723,response to eth…	WRKY DNA -binding domain
229	FtPinG0005111600.01	Ft4	43222995	43226721	+	AT4G31600| UDP-N-acetylglucosamine (UAA) transporter family	LOC_Os06g08860|transporter family protein, putative, expressed	K15281 solute carrier family 35 | (RefSeq) UDP-galactose/UDP-glucose transporter 7 (A)	UDP-galactose/UDP-glucose transporter 7 [Vigna radiata var. radiata]	RecName: Full=UDP-galactose/UDP-glucose transporter 7 {ECO:0000303|PubMed:22933714}; Short=AtUTr7 {ECO:0000303|PubMed:22933714};	SubName: Full=putative UDP-sugar transporter DDB_G0278631 {ECO:0000313|RefSeq:XP_014500058.1};	Nucleotide-sugar transporter VRG4/SQV-7	GO:0005794,Golgi apparatus; GO:0000139,Golgi membrane; GO:0016021,integral component of membrane; GO:0005459,UDP-galactose transmembrane transporter activity; GO:0005460,UDP-glucose transmembrane transporter activity; GO:0008643,carbohydrate transport; GO:0048527,lateral root development; GO:0080147,root hair cell development; GO:0015786,UDP-glucose transmembrane transport	UAA transporter family
230	FtPinG0005111300.01	Ft4	43227859	43229858	-	AT2G27035| ENODL20, AtENODL20 , early nodulin-like protein 20	LOC_Os09g38540|plastocyanin-like domain containing protein, putative, expressed	K01426 amidase [EC:3.5.1.4] | (RefSeq) LOW QUALITY PROTEIN: uncharacterized protein LOC105643773 (A)	PREDICTED: lamin-like protein [Beta vulgaris subsp. vulgaris]	RecName: Full=Lamin-like protein; Flags: Precursor;	SubName: Full=Uncharacterized protein {ECO:0000313|EMBL:OWM74777.1};	--	GO:0031225,anchored component of membrane; GO:0046658,anchored component of plasma membrane; GO:0005886,plasma membrane; GO:0005773,vacuole; GO:0009055,electron transfer activity	Plastocyanin-like domain
231	FtPinG0005111100.01	Ft4	43234926	43237269	-	AT5G15350| ENODL17, AtENODL17 , early nodulin-like protein 17	LOC_Os09g38540|plastocyanin-like domain containing protein, putative, expressed	K22128 piezo-type mechanosensitive ion channel component 1/2 | (RefSeq) hypothetical protein (A)	PREDICTED: lamin-like protein [Vitis vinifera]	RecName: Full=Lamin-like protein; Flags: Precursor;	SubName: Full=Plastocyanin-like domain-containing family protein {ECO:0000313|EMBL:EEF04215.1};	--	GO:0031225,anchored component of membrane; GO:0046658,anchored component of plasma membrane; GO:0005886,plasma membrane; GO:0005773,vacuole; GO:0009055,electron transfer activity	Plastocyanin-like domain
232	FtPinG0005110900.01	Ft4	43238223	43239972	-	AT5G40010| AATP1 , AAA-ATPase 1	LOC_Os12g24320|ATPase 3, putative, expressed	K08900 mitochondrial chaperone BCS1 | (RefSeq) AAA-ATPase ASD, mitochondrial-like (A)	PREDICTED: AAA-ATPase At3g28580-like [Beta vulgaris subsp. vulgaris]	RecName: Full=AAA-ATPase At3g28580; EC=3.6.1.3 {ECO:0000250|UniProtKB:Q9FLD5};	SubName: Full=Uncharacterized protein {ECO:0000313|EMBL:KNA17203.1};	AAA+-type ATPase	GO:0005783,endoplasmic reticulum; GO:0016021,integral component of membrane; GO:0005524,ATP binding; GO:0016887,ATPase activity; GO:0009737,response to abscisic acid; GO:0000304,response to singlet oxygen	PrkA AAA domain
233	FtPinG0005110800.01	Ft4	43260973	43261323	+	--	--	--	--	--	--	--	--	--
234	FtPinG0005110300.01	Ft4	43262276	43267058	-	AT3G29200| CM1, ATCM1 , chorismate mutase 1	LOC_Os01g55870|chorismate mutase, chloroplast precursor, putative, expressed	K01850 chorismate mutase [EC:5.4.99.5] | (RefSeq) chorismate mutase 3, chloroplastic-like (A)	chorismate mutase 3, chloroplastic-like [Manihot esculenta]	RecName: Full=Chorismate mutase 1, chloroplastic; Short=AtCM1; EC=5.4.99.5; AltName: Full=CM-1; Flags: Precursor;	RecName: Full=Chorismate mutase {ECO:0000256|PIRNR:PIRNR017318}; EC=5.4.99.5 {ECO:0000256|PIRNR:PIRNR017318};	Chorismate mutase	GO:0009507,chloroplast; GO:0005829,cytosol; GO:0004106,chorismate mutase activity; GO:0016688,L-ascorbate peroxidase activity; GO:0009073,aromatic amino acid family biosynthetic process; GO:0046417,chorismate metabolic process	Non-repetitive/WGA-negative nucleoporin C-terminal
235	FtPinG0005110100.01	Ft4	43271974	43272340	-	AT1G60490| ATVPS34, VPS34, PI3K , vacuolar protein sorting 34	LOC_Os05g08810|phosphatidylinositol 3-kinase, root isoform, putative, expressed	K00914 phosphatidylinositol 3-kinase [EC:2.7.1.137] | (RefSeq) phosphatidylinositol 3-kinase, root isoform (A)	hypothetical protein VITISV_034007 [Vitis vinifera]	RecName: Full=Phosphatidylinositol 3-kinase, nodule isoform; Short=PI3-kinase; Short=PI3K; Short=PtdIns-3-kinase; EC=2.7.1.137; AltName: Full=SPI3K-1;	SubName: Full=Uncharacterized protein {ECO:0000313|EMBL:CAN72914.1};	Phosphatidylinositol 3-kinase VPS34, involved in signal transduction	GO:0005768,endosome; GO:0005777,peroxisome; GO:0000407,phagophore assembly site; GO:0034271,phosphatidylinositol 3-kinase complex, class III, type I; GO:0034272,phosphatidylinositol 3-kinase complex, class III, type II; GO:0016303,1-phosphatidylinositol-3-kinase activity; GO:0005524,ATP binding; GO:0000045,autophagosome assembly; GO:0030242,autophagy of peroxisome; GO:0006897,endocytosis; GO:0016…	--
236	FtPinG0005109900.01	Ft4	43275065	43279188	-	AT3G01180| AtSS2, SS2 , starch synthase 2	LOC_Os02g51070|starch synthase, putative, expressed	K00703 starch synthase [EC:2.4.1.21] | (RefSeq) granule-bound starch synthase 2, chloroplastic/amyloplastic-like (A)	PREDICTED: granule-bound starch synthase 2, chloroplastic/amyloplastic-like [Juglans regia]	RecName: Full=Starch synthase 2, chloroplastic/amyloplastic; Short=AtSS2; EC=2.4.1.21; AltName: Full=Soluble starch synthase II; Flags: Precursor;	SubName: Full=granule-bound starch synthase 2, chloroplastic/amyloplastic-like {ECO:0000313|RefSeq:XP_018815969.1};	--	GO:0009501,amyloplast; GO:0009507,chloroplast; GO:0033201,alpha-1,4-glucan synthase activity; GO:0004373,glycogen (starch) synthase activity; GO:0009011,starch synthase activity; GO:0010021,amylopectin biosynthetic process; GO:0019252,starch biosynthetic process	Glycosyltransferase Family 4
237	FtPinG0005109700.01	Ft4	43283734	43287140	-	AT5G15240| Transmembrane amino acid transporter family protein	LOC_Os04g38680|transmembrane amino acid transporter protein, putative, expressed	K15015 solute carrier family 32 (vesicular inhibitory amino acid transporter) | (RefSeq) amino acid transporter AVT1I-like (A)	amino acid transporter AVT1I-like [Chenopodium quinoa]	RecName: Full=Amino acid transporter AVT1J {ECO:0000305}; Short=AtAvt1J {ECO:0000303|PubMed:27925655};	SubName: Full=Uncharacterized protein {ECO:0000313|EMBL:KNA23576.1};	Amino acid transporters	GO:0016021,integral component of membrane; GO:0015171,amino acid transmembrane transporter activity; GO:0003333,amino acid transmembrane transport	Transmembrane amino acid transporter protein
238	FtPinG0005109300.01	Ft4	43330466	43331215	-	AT5G15210| ATHB30, ZFHD3, HB30, ZHD8 , homeobox protein 30	LOC_Os09g29130|ZF-HD protein dimerisation region containing protein, expressed	K15777 4,5-DOPA dioxygenase extradiol [EC:1.13.11.-] | (RefSeq) uncharacterized protein LOC110630336 (A)	zinc-finger homeodomain protein 9 [Jatropha curcas]	RecName: Full=Zinc-finger homeodomain protein 2; Short=AtZHD2; AltName: Full=Homeobox protein 22; Short=AtHB-22; AltName: Full=Protein MATERNAL EFFECT EMBRYO ARREST 68;	SubName: Full=ZF-HD homeobox protein {ECO:0000313|EMBL:OVA13369.1};	--	GO:0005634,nucleus; GO:0003677,DNA binding; GO:0046872,metal ion binding; GO:0042803,protein homodimerization activity; GO:0009793,embryo development ending in seed dormancy; GO:0006355,regulation of transcription, DNA-templated; GO:0006351,transcription, DNA-templated	ZF-HD protein dimerisation region
239	FtPinG0005109200.01	Ft4	43331846	43333939	+	AT4G00980| zinc knuckle (CCHC-type) family protein	LOC_Os12g34580|retrotransposon protein, putative, Ty1-copia subclass, expressed	K02350 DNA polymerase zeta [EC:2.7.7.7] | (RefSeq) DNA polymerase zeta catalytic subunit-like (A)	putative zinc finger, CCHC-type [Helianthus annuus]	RecName: Full=Retrovirus-related Pol polyprotein from transposon TNT 1-94; Includes: RecName: Full=Protease; EC=3.4.23.-; Includes: RecName: Full=Reverse transcriptase; EC=2.7.7.49; Includes: RecName: Full=Endonuclease;	SubName: Full=Retrovirus-related Pol polyprotein from transposon TNT 1-94 {ECO:0000313|EMBL:JAU33890.1};	FOG: Transposon-encoded proteins with TYA, reverse transcriptase, integrase domains in various combinations	GO:0004190,aspartic-type endopeptidase activity; GO:0004519,endonuclease activity; GO:0003676,nucleic acid binding; GO:0003964,RNA-directed DNA polymerase activity; GO:0008270,zinc ion binding; GO:0015074,DNA integration	Integrase core domain

## Sheet: Supplementary Table S3
Supplementary Table S3 SNP/InDel variations of the candidate genes within the physical intervals of qClu-4-1.
NO.	Gene ID	chromosome	Orientation	Mutation site	Xiaomiqiao	Jinqiaomai2
1	FtPinG0004896100.01	Ft4	+	39879116	T	C
2	FtPinG0004896600.01	Ft4	-	39882567	G	GT
2	FtPinG0004896600.01	Ft4	-	39879116	T	C
2	FtPinG0004896600.01	Ft4	-	39881271	T	G
2	FtPinG0004896600.01	Ft4	-	39881552	C	A
2	FtPinG0004896600.01	Ft4	-	39881991	T	A
2	FtPinG0004896600.01	Ft4	-	39881998	G	A
2	FtPinG0004896600.01	Ft4	-	39882016	G	A
2	FtPinG0004896600.01	Ft4	-	39882050	T	A
2	FtPinG0004896600.01	Ft4	-	39882051	A	T
2	FtPinG0004896600.01	Ft4	-	39882092	T	G
2	FtPinG0004896600.01	Ft4	-	39882189	C	A
2	FtPinG0004896600.01	Ft4	-	39882482	C	T
2	FtPinG0004896600.01	Ft4	-	39882747	T	G
2	FtPinG0004896600.01	Ft4	-	39882834	C	T
2	FtPinG0004896600.01	Ft4	-	39882855	A	T
2	FtPinG0004896600.01	Ft4	-	39882870	A	T
2	FtPinG0004896600.01	Ft4	-	39882894	T	A
2	FtPinG0004896600.01	Ft4	-	39883072	C	G
3	FtPinG0004896800.01	Ft4	-	39884404	TA	T
3	FtPinG0004896800.01	Ft4	-	39885384	A	ATTT
3	FtPinG0004896800.01	Ft4	-	39886133	GTT	G
3	FtPinG0004896800.01	Ft4	-	39887114	GCCT	G
3	FtPinG0004896800.01	Ft4	-	39888824	AC	A
3	FtPinG0004896800.01	Ft4	-	39884230	A	C
3	FtPinG0004896800.01	Ft4	-	39884283	G	A
3	FtPinG0004896800.01	Ft4	-	39884334	G	A
3	FtPinG0004896800.01	Ft4	-	39884558	A	T
3	FtPinG0004896800.01	Ft4	-	39884714	C	T
3	FtPinG0004896800.01	Ft4	-	39884827	A	G
3	FtPinG0004896800.01	Ft4	-	39884857	A	G
3	FtPinG0004896800.01	Ft4	-	39885065	G	A
3	FtPinG0004896800.01	Ft4	-	39885091	G	A
3	FtPinG0004896800.01	Ft4	-	39885125	A	G
3	FtPinG0004896800.01	Ft4	-	39885270	A	G
3	FtPinG0004896800.01	Ft4	-	39885344	C	T
3	FtPinG0004896800.01	Ft4	-	39885568	T	A
3	FtPinG0004896800.01	Ft4	-	39885641	A	T
3	FtPinG0004896800.01	Ft4	-	39886355	A	T
3	FtPinG0004896800.01	Ft4	-	39886388	A	G
3	FtPinG0004896800.01	Ft4	-	39886499	G	A
3	FtPinG0004896800.01	Ft4	-	39886575	C	G
3	FtPinG0004896800.01	Ft4	-	39886829	G	A
3	FtPinG0004896800.01	Ft4	-	39887391	T	C
3	FtPinG0004896800.01	Ft4	-	39888655	G	A
4	FtPinG0004897000.01	Ft4	-	39887114	GCCT	G
4	FtPinG0004897000.01	Ft4	-	39888824	AC	A
4	FtPinG0004897000.01	Ft4	-	39886355	A	T
4	FtPinG0004897000.01	Ft4	-	39886388	A	G
4	FtPinG0004897000.01	Ft4	-	39886499	G	A
4	FtPinG0004897000.01	Ft4	-	39886575	C	G
4	FtPinG0004897000.01	Ft4	-	39886829	G	A
4	FtPinG0004897000.01	Ft4	-	39887391	T	C
4	FtPinG0004897000.01	Ft4	-	39888655	G	A
4	FtPinG0004897000.01	Ft4	-	39888986	A	G
4	FtPinG0004897000.01	Ft4	-	39889235	T	G
4	FtPinG0004897000.01	Ft4	-	39889429	C	T
4	FtPinG0004897000.01	Ft4	-	39889435	C	A
4	FtPinG0004897000.01	Ft4	-	39889659	T	C
5	FtPinG0004897100.01	Ft4	+	39902510	GCAA	G
5	FtPinG0004897100.01	Ft4	+	39905276	TG	T
5	FtPinG0004897100.01	Ft4	+	39901405	C	T
5	FtPinG0004897100.01	Ft4	+	39905078	T	C
5	FtPinG0004897100.01	Ft4	+	39905336	G	A
5	FtPinG0004897100.01	Ft4	+	39905369	G	A
6	FtPinG0004898100.01	Ft4	+	39932012	G	A
7	FtPinG0004898800.01	Ft4	-	39935504	A	G
8	FtPinG0004899000.01	Ft4	-	39935504	A	G
9	FtPinG0004900300.01	Ft4	+	40005304	A	G
10	FtPinG0002637800.01	Ft4	+	40135903	C	CTATATA
11	FtPinG0002637100.01	Ft4	-	40163188	T	G
12	FtPinG0002636300.01	Ft4	-	40204792	A	G
13	FtPinG0002636200.01	Ft4	+	40213703	A	T
14	FtPinG0002635900.01	Ft4	-	40230112	TA	T
15	FtPinG0002635500.01	Ft4	-	40280753	T	C
15	FtPinG0002635500.01	Ft4	-	40282459	T	C
16	FtPinG0002635200.01	Ft4	+	40297022	C	A
16	FtPinG0002635200.01	Ft4	+	40297313	T	A
16	FtPinG0002635200.01	Ft4	+	40298589	T	C
16	FtPinG0002635200.01	Ft4	+	40299042	A	T
16	FtPinG0002635200.01	Ft4	+	40299071	T	C
16	FtPinG0002635200.01	Ft4	+	40299349	G	A
16	FtPinG0002635200.01	Ft4	+	40299523	G	A
16	FtPinG0002635200.01	Ft4	+	40299830	G	T
17	FtPinG0002634600.01	Ft4	+	40300118	A	ATGATGATT
17	FtPinG0002634600.01	Ft4	+	40301488	C	A
17	FtPinG0002634600.01	Ft4	+	40302062	T	C
17	FtPinG0002634600.01	Ft4	+	40302647	C	T
17	FtPinG0002634600.01	Ft4	+	40303395	C	T
17	FtPinG0002634600.01	Ft4	+	40306992	A	T
18	FtPinG0002635000.01	Ft4	+	40306992	A	T
19	FtPinG0002634400.01	Ft4	+	40306992	A	T
20	FtPinG0008593800.01	Ft4	+	40314911	T	A
20	FtPinG0008593800.01	Ft4	+	40315239	A	T
21	FtPinG0008593400.01	Ft4	+	40333483	C	CT
21	FtPinG0008593400.01	Ft4	+	40328164	G	C
21	FtPinG0008593400.01	Ft4	+	40328675	T	C
21	FtPinG0008593400.01	Ft4	+	40329043	G	C
22	FtPinG0008593200.01	Ft4	+	40346769	TAAAATGACACCTAGAAAAATTTGCTTTGGCTTTAATAGTAGTATATAGAATATATATATATATATAAATGTAGTAAACATATATTTAAATAAAAGAATGTTTAGG,T	TAATAAAAAAAATGACACCTAGAAAAATTTGCTTTGGCTTTAATAGTAGTATATAGAATATATATATATATATAAATGTAGTAAACATATATTTAAATAAAAGAATGTTTAGG
22	FtPinG0008593200.01	Ft4	+	40346781	T,*	TGACACC
22	FtPinG0008593200.01	Ft4	+	40346789	A,*	AGAAAAATTTGCTTTGGCTTTAATAGTAGTATATAGAATATATATATATATATAAATGTAGTAAACATATATTTAAATAAAAGAATGTTTAGGAAAAT
22	FtPinG0008593200.01	Ft4	+	40347502	G	GT
22	FtPinG0008593200.01	Ft4	+	40347976	CTTCAATTTTACCTGA	C
22	FtPinG0008593200.01	Ft4	+	40347040	G	A
22	FtPinG0008593200.01	Ft4	+	40347344	A	G
22	FtPinG0008593200.01	Ft4	+	40347488	T	C
22	FtPinG0008593200.01	Ft4	+	40347948	T	C
22	FtPinG0008593200.01	Ft4	+	40348348	G	A
22	FtPinG0008593200.01	Ft4	+	40352037	A	C
23	FtPinG0008593000.01	Ft4	+	40357005	T	TA
23	FtPinG0008593000.01	Ft4	+	40357336	AT	A
23	FtPinG0008593000.01	Ft4	+	40358706	C	CATAATAATAATA
23	FtPinG0008593000.01	Ft4	+	40361313	C	CTT
23	FtPinG0008593000.01	Ft4	+	40356970	G	A
23	FtPinG0008593000.01	Ft4	+	40359267	T	C
23	FtPinG0008593000.01	Ft4	+	40360790	A	G
23	FtPinG0008593000.01	Ft4	+	40361149	T	G
24	FtPinG0008592600.01	Ft4	+	40397299	G	T
25	FtPinG0008592400.01	Ft4	+	40411490	T	TTG
25	FtPinG0008592400.01	Ft4	+	40412367	G	A
25	FtPinG0008592400.01	Ft4	+	40412380	C	T
25	FtPinG0008592400.01	Ft4	+	40412447	G	A
25	FtPinG0008592400.01	Ft4	+	40412474	C	T
25	FtPinG0008592400.01	Ft4	+	40416289	A	G
26	FtPinG0008592100.01	Ft4	-	40416289	A	G
27	FtPinG0007101500.01	Ft4	+	40509727	TA	T
27	FtPinG0007101500.01	Ft4	+	40509865	A	AATT
27	FtPinG0007101500.01	Ft4	+	40510246	ACAATGGTATCTCACTT	A
27	FtPinG0007101500.01	Ft4	+	40511060	TCATTC	TCATTC
27	FtPinG0007101500.01	Ft4	+	40511085	T	T
27	FtPinG0007101500.01	Ft4	+	40509275	A	G
27	FtPinG0007101500.01	Ft4	+	40509344	T	G
27	FtPinG0007101500.01	Ft4	+	40509728	T,*	A
27	FtPinG0007101500.01	Ft4	+	40509868	T	A,*
27	FtPinG0007101500.01	Ft4	+	40510039	A	C
27	FtPinG0007101500.01	Ft4	+	40510477	A	T
27	FtPinG0007101500.01	Ft4	+	40510492	T	A
27	FtPinG0007101500.01	Ft4	+	40511959	G	T
27	FtPinG0007101500.01	Ft4	+	40512016	C	T
27	FtPinG0007101500.01	Ft4	+	40512604	A	G
27	FtPinG0007101500.01	Ft4	+	40512611	C	T
27	FtPinG0007101500.01	Ft4	+	40512695	C	T
27	FtPinG0007101500.01	Ft4	+	40512722	G	A
28	FtPinG0007101700.01	Ft4	+	40517306	TTTCAAAA	T
29	FtPinG0007102000.01	Ft4	-	40537426	T	TTAAATATATATATA,TTAAATATATA
30	FtPinG0005926000.01	Ft4	+	40723710	T	TA
30	FtPinG0005926000.01	Ft4	+	40723729	T	TATAA
30	FtPinG0005926000.01	Ft4	+	40723605	T	C
30	FtPinG0005926000.01	Ft4	+	40724096	G	A
31	FtPinG0005925700.01	Ft4	-	40725885	ACC	A
31	FtPinG0005925700.01	Ft4	-	40725888	C	CCCAT
32	FtPinG0005925500.01	Ft4	-	40731551	C	T
33	FtPinG0009329600.01	Ft4	+	40933375	TA	T
33	FtPinG0009329600.01	Ft4	+	40933906	CTAACCCGAA	C
33	FtPinG0009329600.01	Ft4	+	40934096	C	CAAG
33	FtPinG0009329600.01	Ft4	+	40934146	A	AAAG
33	FtPinG0009329600.01	Ft4	+	40934200	G,GAAA	GA
33	FtPinG0009329600.01	Ft4	+	40934219	G	GA
33	FtPinG0009329600.01	Ft4	+	40934294	A	AG
33	FtPinG0009329600.01	Ft4	+	40935245	T	TA
33	FtPinG0009329600.01	Ft4	+	40936180	CCGTA	C
33	FtPinG0009329600.01	Ft4	+	40936189	A	ATCGCTTT
33	FtPinG0009329600.01	Ft4	+	40936195	T	TCA
33	FtPinG0009329600.01	Ft4	+	40936196	GGA	G
33	FtPinG0009329600.01	Ft4	+	40936200	A	AAACTTC
33	FtPinG0009329600.01	Ft4	+	40936207	TGA	T
33	FtPinG0009329600.01	Ft4	+	40936212	TA	T
33	FtPinG0009329600.01	Ft4	+	40936219	T	TCC
33	FtPinG0009329600.01	Ft4	+	40936222	GTTTGTTTAGTAGGTTTTAA	G
33	FtPinG0009329600.01	Ft4	+	40936229	AAAG	A
33	FtPinG0009329600.01	Ft4	+	40936311	CGGTT	C
33	FtPinG0009329600.01	Ft4	+	40936494	CAAACA	C
33	FtPinG0009329600.01	Ft4	+	40936515	A	AT
33	FtPinG0009329600.01	Ft4	+	40933287	A	G
33	FtPinG0009329600.01	Ft4	+	40933315	T	A
33	FtPinG0009329600.01	Ft4	+	40933328	G	A
33	FtPinG0009329600.01	Ft4	+	40933338	A	G
33	FtPinG0009329600.01	Ft4	+	40933735	C	T
33	FtPinG0009329600.01	Ft4	+	40933800	C	T
33	FtPinG0009329600.01	Ft4	+	40933824	G	A
33	FtPinG0009329600.01	Ft4	+	40933826	G	A
33	FtPinG0009329600.01	Ft4	+	40933837	C	T
33	FtPinG0009329600.01	Ft4	+	40933927	T	C
33	FtPinG0009329600.01	Ft4	+	40933938	C	T
33	FtPinG0009329600.01	Ft4	+	40934152	C	G
33	FtPinG0009329600.01	Ft4	+	40934213	G	A
33	FtPinG0009329600.01	Ft4	+	40934216	G	A
33	FtPinG0009329600.01	Ft4	+	40934306	T	A
33	FtPinG0009329600.01	Ft4	+	40934344	T	C
33	FtPinG0009329600.01	Ft4	+	40934350	C	A
33	FtPinG0009329600.01	Ft4	+	40934847	C	T
33	FtPinG0009329600.01	Ft4	+	40935231	T	C
33	FtPinG0009329600.01	Ft4	+	40935453	G	T
33	FtPinG0009329600.01	Ft4	+	40935592	T	C
33	FtPinG0009329600.01	Ft4	+	40935760	G	A
33	FtPinG0009329600.01	Ft4	+	40935872	C	G
33	FtPinG0009329600.01	Ft4	+	40936155	A	G
33	FtPinG0009329600.01	Ft4	+	40936179	T	A
33	FtPinG0009329600.01	Ft4	+	40936186	A	G
33	FtPinG0009329600.01	Ft4	+	40936191	G	C
33	FtPinG0009329600.01	Ft4	+	40936204	G	C
33	FtPinG0009329600.01	Ft4	+	40936211	A	C
33	FtPinG0009329600.01	Ft4	+	40936225	A	T
33	FtPinG0009329600.01	Ft4	+	40936228	G	C
33	FtPinG0009329600.01	Ft4	+	40936683	T	C
33	FtPinG0009329600.01	Ft4	+	40936965	T	C
33	FtPinG0009329600.01	Ft4	+	40937112	T	G
33	FtPinG0009329600.01	Ft4	+	40937119	A	G
33	FtPinG0009329600.01	Ft4	+	40937120	A	C
33	FtPinG0009329600.01	Ft4	+	40937194	A	C
33	FtPinG0009329600.01	Ft4	+	40937550	A	C
34	FtPinG0009329200.01	Ft4	+	40945669	C	G
35	FtPinG0009328900.01	Ft4	-	40945669	C	G
36	FtPinG0009328600.01	Ft4	+	40996530	G	C
36	FtPinG0009328600.01	Ft4	+	40996939	G	A
37	FtPinG0006230300.01	Ft4	-	41057843	C	T
38	FtPinG0006229300.01	Ft4	-	41088513	C	CTGTGAA
38	FtPinG0006229300.01	Ft4	-	41088479	T	C
38	FtPinG0006229300.01	Ft4	-	41088581	T	A
39	FtPinG0006227300.01	Ft4	-	41225082	GGAACCCCGAACCGGGACCGGAACCCCAAACCGGAATTCGAACCC	G
40	FtPinG0006227200.01	Ft4	+	41229006	T	C
41	FtPinG0006226100.01	Ft4	-	41240921	T	A
42	FtPinG0006226500.01	Ft4	-	41240921	T	A
43	FtPinG0006225500.01	Ft4	-	41300636	T	C
44	FtPinG0008469200.01	Ft4	+	41614123	G	T
45	FtPinG0008468900.01	Ft4	-	41628410	G	A
46	FtPinG0008468500.01	Ft4	-	41721374	A	ACAACG
47	FtPinG0008467900.01	Ft4	-	41733021	GAT	G
48	FtPinG0007371600.01	Ft4	+	41795856	G	A
49	FtPinG0007371400.01	Ft4	+	41795856	G	A
50	FtPinG0007491000.01	Ft4	-	41846902	A	G
51	FtPinG0007491400.01	Ft4	-	41872107	G	C
51	FtPinG0007491400.01	Ft4	-	41872109	C	G
52	FtPinG0005855700.01	Ft4	-	41889809	T	C
53	FtPinG0005855500.01	Ft4	-	41895168	T	C
53	FtPinG0005855500.01	Ft4	-	41895404	T	C
54	FtPinG0006121800.01	Ft4	-	41944917	A	G
54	FtPinG0006121800.01	Ft4	-	41945493	T	A
54	FtPinG0006121800.01	Ft4	-	41945664	A	C
54	FtPinG0006121800.01	Ft4	-	41945766	C	G
54	FtPinG0006121800.01	Ft4	-	41945774	T	C
54	FtPinG0006121800.01	Ft4	-	41945778	G	A
54	FtPinG0006121800.01	Ft4	-	41945779	G	A
54	FtPinG0006121800.01	Ft4	-	41945783	G	A
54	FtPinG0006121800.01	Ft4	-	41945802	A	C
54	FtPinG0006121800.01	Ft4	-	41945907	A	T
54	FtPinG0006121800.01	Ft4	-	41946265	A	G
55	FtPinG0006122000.01	Ft4	-	41944917	A	G
55	FtPinG0006122000.01	Ft4	-	41945493	T	A
55	FtPinG0006122000.01	Ft4	-	41945664	A	C
55	FtPinG0006122000.01	Ft4	-	41945766	C	G
55	FtPinG0006122000.01	Ft4	-	41945774	T	C
55	FtPinG0006122000.01	Ft4	-	41945778	G	A
55	FtPinG0006122000.01	Ft4	-	41945779	G	A
55	FtPinG0006122000.01	Ft4	-	41945783	G	A
55	FtPinG0006122000.01	Ft4	-	41945802	A	C
55	FtPinG0006122000.01	Ft4	-	41945907	A	T
55	FtPinG0006122000.01	Ft4	-	41946265	A	G
56	FtPinG0006122600.01	Ft4	-	41977277	C	T
56	FtPinG0006122600.01	Ft4	-	41977558	A	G
57	FtPinG0005998800.01	Ft4	-	42010635	C	T
57	FtPinG0005998800.01	Ft4	-	42011261	A	G
58	FtPinG0005998900.01	Ft4	+	42010635	C	T
58	FtPinG0005998900.01	Ft4	+	42011261	A	G
59	FtPinG0005999200.01	Ft4	-	42010635	C	T
59	FtPinG0005999200.01	Ft4	-	42011261	A	G
60	FtPinG0006000100.01	Ft4	+	42043421	C	A
61	FtPinG0006000500.01	Ft4	+	42059004	T	C
61	FtPinG0006000500.01	Ft4	+	42059507	T	C
62	FtPinG0006000700.01	Ft4	+	42071076	C	T
63	FtPinG0006002000.01	Ft4	-	42083781	A	T
64	FtPinG0006002400.01	Ft4	-	42088994	G	T
65	FtPinG0006002700.01	Ft4	+	42088994	G	T
66	FtPinG0006002900.01	Ft4	+	42088994	G	T
67	FtPinG0006003100.01	Ft4	+	42099325	T	TTTTG
67	FtPinG0006003100.01	Ft4	+	42099395	G	GAAA
67	FtPinG0006003100.01	Ft4	+	42101099	GT	G
67	FtPinG0006003100.01	Ft4	+	42101179	T	TGAATGAGTTC
67	FtPinG0006003100.01	Ft4	+	42098551	A	G
67	FtPinG0006003100.01	Ft4	+	42098819	A	G
67	FtPinG0006003100.01	Ft4	+	42099340	G	T
67	FtPinG0006003100.01	Ft4	+	42099366	T	C
67	FtPinG0006003100.01	Ft4	+	42100719	C	T
67	FtPinG0006003100.01	Ft4	+	42104532	G	T
67	FtPinG0006003100.01	Ft4	+	42104652	C	T
67	FtPinG0006003100.01	Ft4	+	42104691	C	T
67	FtPinG0006003100.01	Ft4	+	42104740	T	G
68	FtPinG0006003600.01	Ft4	-	42106126	A	G
68	FtPinG0006003600.01	Ft4	-	42106163	C	T
68	FtPinG0006003600.01	Ft4	-	42106489	T	C
68	FtPinG0006003600.01	Ft4	-	42106545	T	C
68	FtPinG0006003600.01	Ft4	-	42106917	T	C
68	FtPinG0006003600.01	Ft4	-	42107872	C	T
68	FtPinG0006003600.01	Ft4	-	42107922	T	C
68	FtPinG0006003600.01	Ft4	-	42107955	T	C
68	FtPinG0006003600.01	Ft4	-	42108045	A	G
68	FtPinG0006003600.01	Ft4	-	42108351	A	C
68	FtPinG0006003600.01	Ft4	-	42108552	C	T
68	FtPinG0006003600.01	Ft4	-	42108645	C	T
68	FtPinG0006003600.01	Ft4	-	42108918	C	T
68	FtPinG0006003600.01	Ft4	-	42109461	C	T
68	FtPinG0006003600.01	Ft4	-	42110294	A	G
69	FtPinG0006003700.01	Ft4	+	42108918	C	T
69	FtPinG0006003700.01	Ft4	+	42109461	C	T
69	FtPinG0006003700.01	Ft4	+	42110294	A	G
69	FtPinG0006003700.01	Ft4	+	42110569	G	A
69	FtPinG0006003700.01	Ft4	+	42110811	C	A
69	FtPinG0006003700.01	Ft4	+	42111203	A	G
69	FtPinG0006003700.01	Ft4	+	42111471	T	C
69	FtPinG0006003700.01	Ft4	+	42111639	T	C
69	FtPinG0006003700.01	Ft4	+	42111841	G	A
69	FtPinG0006003700.01	Ft4	+	42111871	C	T
70	FtPinG0006004100.01	Ft4	+	42132053	A	G
70	FtPinG0006004100.01	Ft4	+	42134014	T	A
70	FtPinG0006004100.01	Ft4	+	42137908	T	C
71	FtPinG0007659600.01	Ft4	+	42247405	C	T
71	FtPinG0007659600.01	Ft4	+	42248543	A	C
72	FtPinG0007659200.01	Ft4	+	42254194	TATTGACCTCGCTGCATATGCCCTTGTTCAGGCCATCTCCATTCG	T
73	FtPinG0007659000.01	Ft4	+	42261247	A	T
74	FtPinG0007658800.01	Ft4	+	42270438	AT	A
74	FtPinG0007658800.01	Ft4	+	42270511	A	AT
74	FtPinG0007658800.01	Ft4	+	42272608	GT	G
74	FtPinG0007658800.01	Ft4	+	42269946	A	T
74	FtPinG0007658800.01	Ft4	+	42271883	G	A
74	FtPinG0007658800.01	Ft4	+	42272613	T	G
74	FtPinG0007658800.01	Ft4	+	42272825	G	A
74	FtPinG0007658800.01	Ft4	+	42274038	T	G
74	FtPinG0007658800.01	Ft4	+	42274050	C	T
74	FtPinG0007658800.01	Ft4	+	42274054	G	C
74	FtPinG0007658800.01	Ft4	+	42274066	T	C
74	FtPinG0007658800.01	Ft4	+	42274069	A	T
74	FtPinG0007658800.01	Ft4	+	42274348	G	A
74	FtPinG0007658800.01	Ft4	+	42275124	T	C
74	FtPinG0007658800.01	Ft4	+	42275452	C	A
74	FtPinG0007658800.01	Ft4	+	42275635	C	T
74	FtPinG0007658800.01	Ft4	+	42275647	A	G
75	FtPinG0004727000.01	Ft4	+	42463815	GAGC	G
75	FtPinG0004727000.01	Ft4	+	42467215	C	T
76	FtPinG0005126400.01	Ft4	+	42572820	CT	C
76	FtPinG0005126400.01	Ft4	+	42572136	G	T
76	FtPinG0005126400.01	Ft4	+	42572429	C	T
76	FtPinG0005126400.01	Ft4	+	42572592	A	G
76	FtPinG0005126400.01	Ft4	+	42573510	T	C
77	FtPinG0005126200.01	Ft4	+	42572820	CT	C
77	FtPinG0005126200.01	Ft4	+	42572136	G	T
77	FtPinG0005126200.01	Ft4	+	42572429	C	T
77	FtPinG0005126200.01	Ft4	+	42572592	A	G
77	FtPinG0005126200.01	Ft4	+	42573510	T	C
77	FtPinG0005126200.01	Ft4	+	42574450	T	C
77	FtPinG0005126200.01	Ft4	+	42574469	A	G
77	FtPinG0005126200.01	Ft4	+	42574610	A	G
77	FtPinG0005126200.01	Ft4	+	42574878	C	T
77	FtPinG0005126200.01	Ft4	+	42575022	G	A
78	FtPinG0005124800.01	Ft4	+	42637948	T	G
79	FtPinG0005124100.01	Ft4	-	42691482	G	A
80	FtPinG0005120800.01	Ft4	+	42812625	GT	G
81	FtPinG0005118600.01	Ft4	+	42976531	ACCC	A
82	FtPinG0005118200.01	Ft4	+	42991317	T	C
83	FtPinG0005118400.01	Ft4	+	42991317	T	C
84	FtPinG0005113900.01	Ft4	-	43127096	A	T
85	FtPinG0005113300.01	Ft4	-	43142026	A	T
86	FtPinG0005110300.01	Ft4	-	43268485	C	G
87	FtPinG0005109900.01	Ft4	-	43280072	C	A
87	FtPinG0005109900.01	Ft4	-	43280072	C	A
